# Supplementary material for: Transcriptome Profiling Reveals Molecular Changes during Flower Development between Male Sterile and Fertile Chinese Cabbage (Brassica rapa ssp. pekinensis) Lines
Source: Life (Basel). 2021 Jun 4;11(6):525. doi: 10.3390/life11060525 (PMC8227754; doi:10.3390/life11060525)
Supplement: Supplementary file 1 [file life-11-00525-s001.zip]

Archive with 1 entries (1 files):
- life-1196970-supplementary.xlsx
