# Supplementary material for: Transcriptome Profiling Reveals Molecular Changes during Flower Development between Male Sterile and Fertile Chinese Cabbage (Brassica rapa ssp. pekinensis) Lines
Source: Life (Basel). 2021 Jun 4;11(6):525. doi: 10.3390/life11060525 (PMC8227754; doi:10.3390/life11060525)
Supplement: Supplementary file 1 [file life-11-00525-s001.zip › life-1196970-supplementary.xlsx]

## Sheet: Supplementary Table S1
Supplementary Table S1. Summary of RNA-Seq data.
Sample ID	Total Raw Reads	Total CleanReads	Mapped Read	Uniquely Aligned Reads
A-AT1	47460852	44572800	0.9292	0.9083
A-AT2	46657382	44287988	0.9285	0.9075
A-AT3	48623042	46215568	0.923	0.9022
A-BT1	43110396	41002510	0.9239	0.9023
A-BT2	46143018	43979234	0.9255	0.903
A-BT3	43061610	40714802	0.9241	0.9019
B-AT1	43200238	41360772	0.9269	0.8975
B-AT2	48357888	46120728	0.928	0.8985
B-AT3	44943954	43098254	0.9285	0.9009
B-BT1	43416156	40907688	0.9216	0.9007
B-BT2	46095650	43468086	0.9232	0.9023
B-BT3	47958608	45809020	0.923	0.9017

## Sheet: Supplementary Table S2
Supplementary Table S2. An overview of significant DEGs present in male sterile and male fertile lines. All the significant genes are screened based on the P value < 0.05 and annotation of each genes are given in the table.
A-AT vs A-BT
ID	A-AT1_fpkm	A-AT2_fpkm	A-AT3_fpkm	average A-AT	A-BT1_fpkm	A-BT2_fpkm	A-BT3_fpkm	average A-BT	Log2FC	A-AT1_count	A-AT2_count	A-AT3_count	A-BT1_count	A-BT2_count	A-BT3_count	pvalue	padj	regulated	chr	start	end	strand	gene_name	gene_description	KEGG	NR	Swissprot	Tremble	KOG	GO	Pfam
gene-ARF11	1.23	1.75	1.61	1.53	7.43	7.44	7.64	7.50333	-2.294	104	147	140	576	617	584	1.14176e-22	4.4197e-21	down	NC_024799.2	805484	808793	-	ARF11	--	K14486 auxin response factor | (RefSeq) auxin response factor 18-like isoform X1 (A)	PREDICTED: auxin response factor 11 [Brassica rapa]	RecName: Full=Auxin response factor 11;	RecName: Full=Auxin response factor {ECO:0000256|RuleBase:RU004561};	--	GO:0005634,nucleus; GO:0009506,plasmodesma; GO:0003677,DNA binding; GO:0003700,DNA-binding transcription factor activity; GO:0009734,auxin-activated signaling pathway; GO:0006351,transcription, DNA-templated	B3 DNA binding domain
gene-ARF18-1	7.58	7.27	6.54	7.13	23.61	24.95	20.91	23.1567	-1.69945	794	757	703	2262	2558	1977	1.95205e-21	6.95823e-20	down	NC_024803.2	37781733	37785362	+	ARF18-1	--	K14486 auxin response factor | (RefSeq) auxin response factor 18-like isoform X1 (A)	PREDICTED: auxin response factor 18 [Brassica rapa]	RecName: Full=Auxin response factor 18;	RecName: Full=Auxin response factor {ECO:0000256|RuleBase:RU004561};	--	GO:0005634,nucleus; GO:0003677,DNA binding; GO:0003700,DNA-binding transcription factor activity; GO:0009734,auxin-activated signaling pathway; GO:0006351,transcription, DNA-templated	AUX/IAA family
gene-ARF18-2	15.26	17.18	13.15	15.1967	53.39	51.95	64.92	56.7533	-1.90095	1272	1423	1126	4072	4239	4885	2.52862e-24	1.10902e-22	down	NC_024798.2	646094	649313	-	ARF18-2	--	K14486 auxin response factor | (RefSeq) auxin response factor 18 (A)	auxin response factor 18-like [Brassica napus]	RecName: Full=Auxin response factor 18;	RecName: Full=Auxin response factor {ECO:0000256|RuleBase:RU004561};	--	GO:0005634,nucleus; GO:0003677,DNA binding; GO:0003700,DNA-binding transcription factor activity; GO:0009734,auxin-activated signaling pathway; GO:0006351,transcription, DNA-templated	B3 DNA binding domain
gene-AUX1	91.14	95.23	77.48	87.95	25.23	21.95	23.09	23.4233	1.90874	7471	7756	6522	1892	1761	1708	1.88955e-45	2.28037e-43	up	NC_024799.2	3828784	3832996	-	AUX1	--	K13946 auxin influx carrier (AUX1 LAX family) | (RefSeq) auxin transporter-like protein 4 (A)	auxin influx carrier-like protein 2 [Momordica charantia]	RecName: Full=Auxin transporter protein 1; AltName: Full=Auxin influx carrier protein 1; AltName: Full=Polar auxin transport inhibitor-resistant protein 1;	SubName: Full=Auxin influx carrier-like protein 2 {ECO:0000313|EMBL:AAQ08856.1};	Amino acid transporters	GO:0009986,cell surface; GO:0005768,endosome; GO:0005794,Golgi apparatus; GO:0016021,integral component of membrane; GO:0005886,plasma membrane; GO:0015171,amino acid transmembrane transporter activity; GO:0010011,auxin binding; GO:0010328,auxin influx transmembrane transporter activity; GO:0015293,symporter activity; GO:0003333,amino acid transmembrane transport; GO:0009926,auxin polar transport…	Transmembrane amino acid transporter protein
gene-AVP1-2	8.75	11.03	9.51	9.76333	25.25	26.53	40.82	30.8667	-1.6606	788	987	879	2080	2338	3317	1.64727e-11	2.32627e-10	down	NC_024801.2	28605974	28608922	-	AVP1-2	--	K01507 inorganic pyrophosphatase [EC:3.6.1.1] | (RefSeq) AVP1-2; pyrophosphate-energized vacuolar membrane proton pump 1-like (A)	uncharacterized protein LOC103832483 [Brassica rapa]	RecName: Full=Pyrophosphate-energized vacuolar membrane proton pump 1; EC=3.6.1.1; AltName: Full=Pyrophosphate-energized inorganic pyrophosphatase 1; Short=H(+)-PPase 1; AltName: Full=Vacuolar proton pyrophosphatase 1; AltName: Full=Vacuolar proton pyrophosphatase 3;	SubName: Full=AVP1-2 {ECO:0000313|EMBL:AET95911.1};	--	GO:0009507,chloroplast; GO:0009941,chloroplast envelope; GO:0010008,endosome membrane; GO:0005794,Golgi apparatus; GO:0016021,integral component of membrane; GO:0016020,membrane; GO:0005739,mitochondrion; GO:0000325,plant-type vacuole; GO:0009705,plant-type vacuole membrane; GO:0005886,plasma membrane; GO:0005774,vacuolar membrane; GO:0005773,vacuole; GO:0009678,hydrogen-translocating pyrophospha…	Inorganic H+ pyrophosphatase
gene-BCH	56.47	54.03	70.79	60.43	25.71	23.98	35.22	28.3033	1.09429	2329	2214	2998	970	968	1311	1.07468e-10	1.37801e-09	up	NC_024797.2	27294691	27296776	-	BCH	--	K15746 beta-carotene 3-hydroxylase [EC:1.14.15.24] | (RefSeq) BCH; beta-carotene 3-hydroxylase 1, chloroplastic (A)	beta-carotene 3-hydroxylase 1, chloroplastic [Brassica rapa]	RecName: Full=Beta-carotene 3-hydroxylase 1, chloroplastic; Short=AtB1; EC=1.14.15.24 {ECO:0000269|PubMed:8798688}; Flags: Precursor;	SubName: Full=Uncharacterized protein {ECO:0000313|EnsemblPlants:Bra019145.1-P};	--	GO:0031969,chloroplast membrane; GO:0016021,integral component of membrane; GO:0016787,hydrolase activity; GO:0005506,iron ion binding; GO:0016491,oxidoreductase activity; GO:0016123,xanthophyll biosynthetic process	Fatty acid hydroxylase superfamily
gene-BR42	0.12	0.07	0	0.0633333	0.53	0.32	0.63	0.493333	-2.96153	10	6	0	42	27	49	0.00134816	0.0051363	down	NC_024796.2	31220908	31223113	+	BR42	--	K22534 PR domain zinc finger protein 5 | (RefSeq) zinc finger protein ZAT4-like (A)	zinc finger protein AZF1-like [Brassica napus]	RecName: Full=Zinc finger protein AZF1; AltName: Full=Zinc finger protein OZAKGYO; AltName: Full=Zinc-finger protein 1;	SubName: Full=Uncharacterized protein {ECO:0000313|EnsemblPlants:Bo2g168030.1};	FOG: Zn-finger	GO:0005634,nucleus; GO:0003677,DNA binding; GO:0003700,DNA-binding transcription factor activity; GO:0046872,metal ion binding; GO:0043565,sequence-specific DNA binding; GO:0009738,abscisic acid-activated signaling pathway; GO:0042538,hyperosmotic salinity response; GO:0045892,negative regulation of transcription, DNA-templated; GO:0010200,response to chitin; GO:0009409,response to cold; GO:00063…	Zinc-finger double domain
gene-CENH3	1.47	1.38	0.91	1.25333	2.86	3.25	3.09	3.06667	-1.2909	206	192	132	368	447	392	8.46541e-06	5.23914e-05	down	NC_024803.2	44966194	44970842	+	CENH3	--	K11253 histone H3 | (RefSeq) histone H3-like centromeric protein HTR12 isoform X1 (A)	PREDICTED: histone H3-like centromeric protein HTR12 isoform X1 [Brassica rapa]	RecName: Full=Histone H3-like centromeric protein HTR12; AltName: Full=Centromeric histone CENH3;	SubName: Full=Centromere-specific histone H3-4 variant {ECO:0000313|EMBL:AOH73624.1};	Histones H3 and H4	GO:0000785,chromatin; GO:0000775,chromosome, centromeric region; GO:0000777,condensed chromosome kinetochore; GO:0000786,nucleosome; GO:0005634,nucleus; GO:0031492,nucleosomal DNA binding; GO:0046982,protein heterodimerization activity; GO:0051301,cell division; GO:0034508,centromere complex assembly; GO:0009567,double fertilization forming a zygote and endosperm; GO:0051321,meiotic cell cycle; G…	Core histone H2A/H2B/H3/H4
gene-CYS7	23.63	19.39	25.48	22.8333	1.97	2.51	2.72	2.4	3.25004	877	715	971	67	91	91	1.51118e-53	2.43696e-51	up	NC_024797.2	882772	884108	-	CYS7	--	K13899 cystatin-C | (RefSeq) cysteine proteinase inhibitor-like (A)	PREDICTED: cysteine proteinase inhibitor 7 [Brassica rapa]	RecName: Full=Cysteine proteinase inhibitor 7; Short=AtCYS-7; Flags: Precursor;	RecName: Full=Cysteine proteinase inhibitor {ECO:0000256|RuleBase:RU362130};	--	GO:0005576,extracellular region; GO:0004869,cysteine-type endopeptidase inhibitor activity; GO:0002020,protease binding; GO:0006952,defense response; GO:2000117,negative regulation of cysteine-type endopeptidase activity	--
gene-DRM1	107.15	152.22	143.76	134.377	60.71	66.71	89.81	72.41	0.892022	3826	5400	5271	1983	2331	2894	7.8067e-08	6.90524e-07	up	NC_024803.2	28762263	28763641	+	DRM1	--	--	PREDICTED: auxin-repressed 12.5 kDa protein [Brassica oleracea var. oleracea]	RecName: Full=Dormancy-associated protein 1 {ECO:0000303|Ref.1}; Short=AtDRM1 {ECO:0000303|Ref.1}; AltName: Full=Dormancy-associated protein-like 1 {ECO:0000303|PubMed:11130712}; Short=AtDYL1;	SubName: Full=BnaA09g27350D protein {ECO:0000313|EMBL:CDY34109.1}; SubName: Full=BnaC05g21780D protein {ECO:0000313|EMBL:CDY30802.1};	--	GO:0007275,multicellular organism development; GO:0009750,response to fructose; GO:0009749,response to glucose; GO:0009744,response to sucrose	Dormancy/auxin associated protein
gene-EPR1	71.54	77.5	109.76	86.2667	12.43	34.81	40.48	29.24	1.56086	4253	4577	6700	676	2025	2172	3.22869e-07	2.57744e-06	up	NC_024800.2	7374393	7376277	-	EPR1	--	K12133 MYB-related transcription factor LHY | (RefSeq) LOC109781264; protein LHY (A)	protein REVEILLE 7 [Brassica rapa]	RecName: Full=Protein REVEILLE 7; AltName: Full=Early-phytochrome-responsive 1; AltName: Full=MYB-related transcription factor EPR1;	SubName: Full=EPR1 {ECO:0000313|EMBL:ABL97969.1};	Zuotin and related molecular chaperones (DnaJ superfamily), contains DNA-binding domains	GO:0005634,nucleus; GO:0003677,DNA binding; GO:0003700,DNA-binding transcription factor activity; GO:0007623,circadian rhythm; GO:0006355,regulation of transcription, DNA-templated; GO:0046686,response to cadmium ion; GO:0009723,response to ethylene; GO:0009651,response to salt stress; GO:0006351,transcription, DNA-templated	--
gene-ESM	0	0	0	0	0.31	0.37	0.08	0.253333	0	0	0	0	16	20	4	0.000484522	0.00206282	down	NC_024799.2	23734430	23736456	-	ESM	--	K01188 beta-glucosidase [EC:3.2.1.21] | (RefSeq) T4O12.15 (A)	GDSL esterase/lipase ESM1-like precursor [Brassica napus]	RecName: Full=GDSL esterase/lipase ESM1; EC=3.1.1.-; AltName: Full=Extracellular lipase ESM1; AltName: Full=Protein EPITHIOSPECIFIER MODIFIER 1; Short=AtESM1; Flags: Precursor;	SubName: Full=Uncharacterized protein {ECO:0000313|EnsemblPlants:Bra027359.1-P};	--	GO:0048046,apoplast; GO:0009507,chloroplast; GO:0009941,chloroplast envelope; GO:0022626,cytosolic ribosome; GO:0016020,membrane; GO:0005634,nucleus; GO:0005777,peroxisome; GO:0009506,plasmodesma; GO:0005773,vacuole; GO:0016788,hydrolase activity, acting on ester bonds; GO:0042742,defense response to bacterium; GO:0019762,glucosinolate catabolic process; GO:0016042,lipid catabolic process; GO:000…	--
gene-EXPA10	85.36	69.06	82.92	79.1133	11.17	9.73	8.06	9.65333	3.03482	4705	3782	4693	563	525	401	2.30234e-68	5.90439e-66	up	NC_024803.2	30423756	30425711	+	EXPA10	--	K20628 expansin | (RefSeq) expansin-A15 (A)	PREDICTED: expansin-A10 isoform X1 [Brassica rapa]	RecName: Full=Expansin-A10; Short=AtEXPA10; AltName: Full=Alpha-expansin-10; Short=At-EXP10; Short=AtEx10; AltName: Full=Ath-ExpAlpha-1.1; Flags: Precursor;	SubName: Full=Uncharacterized protein {ECO:0000313|EnsemblPlants:Bo01011s010.1};	--	GO:0005618,cell wall; GO:0005576,extracellular region; GO:0016020,membrane; GO:0009664,plant-type cell wall organization	Domain of unknown function (DUF5348)
gene-EXPA11	87.01	71.23	99.93	86.0567	2.27	2.69	1.5	2.15333	5.32064	3609	2935	4256	86	109	56	2.37927e-117	1.68969e-114	up	NC_024801.2	14111473	14112696	+	EXPA11	--	K20628 expansin | (RefSeq) expansin-A15 (A)	PREDICTED: expansin-A11 [Brassica rapa]	RecName: Full=Expansin-A11; Short=AtEXPA11; AltName: Full=Alpha-expansin-11; Short=At-EXP11; Short=AtEx11; AltName: Full=Ath-ExpAlpha-1.14; Flags: Precursor;	SubName: Full=Uncharacterized protein {ECO:0000313|EnsemblPlants:Bra012218.1-P};	--	GO:0005618,cell wall; GO:0005576,extracellular region; GO:0016020,membrane; GO:0009664,plant-type cell wall organization	Lytic transglycolase
gene-EXPA3	79.58	56.37	52.49	62.8133	34.45	30.88	29.72	31.6833	0.987347	2457	1729	1664	973	933	828	4.57858e-09	4.80347e-08	up	NC_024799.2	4038655	4040402	+	EXPA3	--	K20628 expansin | (RefSeq) expansin-A4 (A)	expansin-A3 precursor [Brassica rapa]	RecName: Full=Expansin-A3; Short=AtEXPA3; AltName: Full=Alpha-expansin-3; Short=At-EXP3; Short=AtEx3; AltName: Full=Ath-ExpAlpha-1.9; Flags: Precursor;	SubName: Full=Uncharacterized protein {ECO:0000313|EnsemblPlants:Bo4g030310.1};	--	GO:0005618,cell wall; GO:0005576,extracellular region; GO:0016020,membrane; GO:0009664,plant-type cell wall organization; GO:0009739,response to gibberellin; GO:0010114,response to red light; GO:0006949,syncytium formation	Lytic transglycolase
gene-EXPA5	383.57	353.93	426.64	388.047	15.37	11.98	11.36	12.9033	4.91041	11483	10527	13115	421	351	307	6.22553e-183	9.1961e-180	up	NC_024800.2	24549355	24551449	+	EXPA5	--	K20628 expansin | (RefSeq) expansin-A10-like (A)	expansin-A5 precursor [Brassica rapa]	RecName: Full=Expansin-A5; Short=AtEXPA5; AltName: Full=Alpha-expansin-5; Short=At-EXP5; Short=AtEx5; AltName: Full=Ath-ExpAlpha-1.4; Flags: Precursor;	SubName: Full=Alpha-expansin protein 5 {ECO:0000313|EMBL:AGM16347.1};	--	GO:0005618,cell wall; GO:0005576,extracellular region; GO:0016020,membrane; GO:0009664,plant-type cell wall organization; GO:0080022,primary root development; GO:0009826,unidimensional cell growth	Lytic transglycolase
gene-EXPA9	4.83	6.31	4.29	5.14333	2.35	2.3	3.11	2.58667	0.99161	148	192	135	66	69	86	0.000120102	0.000592156	up	NC_024796.2	285584	287072	+	EXPA9	--	K20628 expansin | (RefSeq) expansin-A4 (A)	expansin-A9-like precursor [Brassica rapa]	RecName: Full=Expansin-A9; Short=AtEXPA9; AltName: Full=Alpha-expansin-9; Short=At-EXP9; Short=AtEx9; AltName: Full=Ath-ExpAlpha-1.10; Flags: Precursor;	SubName: Full=Alpha-expansin protein 9 {ECO:0000313|EMBL:AGM16351.1};	--	GO:0005618,cell wall; GO:0009507,chloroplast; GO:0005576,extracellular region; GO:0016020,membrane; GO:0009664,plant-type cell wall organization	Lytic transglycolase
gene-FLC1	0.85	0.46	0.62	0.643333	5.81	7.65	8.06	7.17333	-3.47901	48	26	36	302	425	413	8.95352e-27	4.52318e-25	down	NC_024804.2	18122458	18127624	+	FLC1	--	K09264 MADS-box transcription factor, plant | (RefSeq) truncated transcription factor CAULIFLOWER A-like (A)	PREDICTED: MADS-box protein FLOWERING LOCUS C isoform X1 [Brassica rapa]	RecName: Full=MADS-box protein FLOWERING LOCUS C; AltName: Full=MADS-box protein FLOWERING LOCUS F;	SubName: Full=Uncharacterized protein {ECO:0000313|EnsemblPlants:Bra009055.1-P};	MADS box transcription factor	GO:0005634,nucleus; GO:0043234,NA; GO:0003700,DNA-binding transcription factor activity; GO:0046983,protein dimerization activity; GO:0000977,RNA polymerase II regulatory region sequence-specific DNA binding; GO:0030154,cell differentiation; GO:0009908,flower development; GO:0009910,negative regulation of flower development; GO:0045944,positive regulation of transcription by RNA polymerase II; GO…	K-box region
gene-FMO	0	0	0	0	0.39	0.29	0.27	0.316667	0	0	0	0	18	14	12	0.000114856	0.000568185	down	NC_024802.2	14809886	14811360	-	FMO	--	K11816 indole-3-pyruvate monooxygenase [EC:1.14.13.168] | (RefSeq) FMO; probable indole-3-pyruvate monooxygenase YUCCA8 (A)	probable indole-3-pyruvate monooxygenase YUCCA8 [Brassica rapa]	RecName: Full=Probable indole-3-pyruvate monooxygenase YUCCA8; EC=1.14.13.168; AltName: Full=Flavin-containing monooxygenase YUCCA8;	RecName: Full=Flavin-containing monooxygenase {ECO:0000256|RuleBase:RU361177}; EC=1.-.-.- {ECO:0000256|RuleBase:RU361177};	Flavin-containing monooxygenase	GO:0050660,flavin adenine dinucleotide binding; GO:0103075,indole-3-pyruvate monooxygenase activity; GO:0004499,N,N-dimethylaniline monooxygenase activity; GO:0050661,NADP binding; GO:0009851,auxin biosynthetic process; GO:0009742,brassinosteroid mediated signaling pathway; GO:0010600,regulation of auxin biosynthetic process; GO:0009735,response to cytokinin	HI0933-like protein
gene-GRF5	0.18	0.46	0.3	0.313333	2.25	2.32	1.84	2.13667	-2.76959	26	64	44	291	320	235	2.20821e-13	3.8321e-12	down	NC_024797.2	17882103	17886005	+	GRF5	--	K22382 WD repeat-containing protein 26 | (RefSeq) WD repeat-containing protein 26 homolog (A)	PREDICTED: growth-regulating factor 5 isoform X1 [Brassica rapa]	RecName: Full=Growth-regulating factor 5; Short=AtGRF5; AltName: Full=Transcription activator GRF5;	SubName: Full=Growth-regulating factor 5 {ECO:0000313|EMBL:AEK86528.1};	--	GO:0005634,nucleus; GO:0005524,ATP binding; GO:0048366,leaf development; GO:0006355,regulation of transcription, DNA-templated; GO:0006351,transcription, DNA-templated	QLQ
gene-GST1	0.67	0.67	0.98	0.773333	0.3	0.36	0.42	0.36	1.10309	53	53	80	22	28	30	0.0033753	0.0114083	up	NC_024803.2	982187	984414	+	GST1	--	K00799 glutathione S-transferase [EC:2.5.1.18] | (RefSeq) glutathione S-transferase F3 (A)	PREDICTED: glutathione S-transferase F3 [Brassica rapa]	RecName: Full=Glutathione S-transferase F3; Short=AtGSTF3; EC=2.5.1.18; AltName: Full=GST class-phi member 3; AltName: Full=Glutathione S-transferase 16;	SubName: Full=Uncharacterized protein {ECO:0000313|EnsemblPlants:Bra036260.1-P};	Glutathione S-transferase	GO:0005737,cytoplasm; GO:0005829,cytosol; GO:0005886,plasma membrane; GO:0004364,glutathione transferase activity; GO:0006749,glutathione metabolic process; GO:0002239,response to oomycetes; GO:0009407,toxin catabolic process	Glutathione S-transferase, C-terminal domain
gene-JMJ30	0.62	0.46	5.51	2.19667	36.89	54.35	5.09	32.11	-3.86963	49	36	446	2660	4192	362	0.00382231	0.0127154	down	NC_024799.2	19843089	19845560	-	JMJ30	--	K10277 lysine-specific demethylase 8 [EC:1.14.11.27] | (RefSeq) lysine-specific demethylase JMJ30 isoform X1 (A)	PREDICTED: lysine-specific demethylase JMJ30 isoform X2 [Brassica rapa]	RecName: Full=Lysine-specific demethylase JMJ30 {ECO:0000303|PubMed:18713399}; Short=AtJMJ30 {ECO:0000303|PubMed:18713399}; EC=1.14.11.-; AltName: Full=JmjC domain-containing protein 30 {ECO:0000303|PubMed:18713399}; AltName: Full=Jumonji domain-containing protein 5 {ECO:0000303|PubMed:21115819}; Short=AtJMJD5 {ECO:0000303|PubMed:21115819};	SubName: Full=BnaA05g20100D protein {ECO:0000313|EMBL:CDY19602.1};	Uncharacterized conserved protein, contains JmjC domain	GO:0005737,cytoplasm; GO:0005634,nucleus; GO:0051213,dioxygenase activity; GO:0003700,DNA-binding transcription factor activity; GO:0046975,histone methyltransferase activity (H3-K36 specific); GO:0046872,metal ion binding; GO:0007623,circadian rhythm; GO:0009908,flower development; GO:0070544,histone H3-K36 demethylation; GO:0042752,regulation of circadian rhythm	JmjC domain, hydroxylase
gene-LOC103249142	0	0	0	0	0.44	0.53	0.97	0.646667	0	0	0	0	39	50	84	7.93538e-10	9.20948e-09	down	NC_024796.2	29938621	29942392	+	LOC103249142	--	--	LEAFY [Brassica rapa subsp. chinensis]	RecName: Full=Protein LEAFY;	SubName: Full=LEAFY {ECO:0000313|EMBL:AIM62156.1};	--	GO:0005634,nucleus; GO:0031490,chromatin DNA binding; GO:0003700,DNA-binding transcription factor activity; GO:0042803,protein homodimerization activity; GO:0043621,protein self-association; GO:0043565,sequence-specific DNA binding; GO:0030154,cell differentiation; GO:0010582,floral meristem determinacy; GO:0009908,flower development; GO:0009740,gibberellic acid mediated signaling pathway; GO:001…	Floricaula / Leafy protein SAM domain
gene-LOC103249149	366.41	333.84	317.16	339.137	208.6	201.01	138.02	182.543	0.893628	19468	17622	17303	10138	10452	6618	1.38394e-08	1.35815e-07	up	NC_024801.2	25374352	25376614	+	LOC103249149	--	K00430 peroxidase [EC:1.11.1.7] | (RefSeq) peroxidase 12 (A)	PREDICTED: peroxidase 12 [Brassica rapa]	RecName: Full=Peroxidase 12; Short=Atperox P12; EC=1.11.1.7; AltName: Full=ATP4a; AltName: Full=PRXR6; Flags: Precursor;	RecName: Full=Peroxidase {ECO:0000256|RuleBase:RU362060, ECO:0000256|SAAS:SAAS00709852}; EC=1.11.1.7 {ECO:0000256|RuleBase:RU362060, ECO:0000256|SAAS:SAAS00709852};	--	GO:0005618,cell wall; GO:0005576,extracellular region; GO:0016020,membrane; GO:0009505,plant-type cell wall; GO:0009506,plasmodesma; GO:0005773,vacuole; GO:0020037,heme binding; GO:0046872,metal ion binding; GO:0004601,peroxidase activity; GO:0042744,hydrogen peroxide catabolic process; GO:0009664,plant-type cell wall organization; GO:0006979,response to oxidative stress	Peroxidase
gene-LOC103249152	0.02	0.01	0.02	0.0166667	0.39	0.52	0.5	0.47	-4.81762	6	2	4	92	129	114	4.10791e-16	9.21634e-15	down	NC_024800.2	17686311	17694335	+	LOC103249152	--	--	putative transcription factor BOFH [Brassica rapa]	RecName: Full=Putative transcription factor BOFH;	SubName: Full=LEAFYb {ECO:0000313|EMBL:AEB33728.1};	--	GO:0005634,nucleus; GO:0003677,DNA binding; GO:0007275,multicellular organism development; GO:0006355,regulation of transcription, DNA-templated; GO:0006351,transcription, DNA-templated	Floricaula / Leafy protein SAM domain
gene-LOC103249155	3.59	3.32	4.07	3.66	0.85	0.84	1.86	1.18333	1.62899	175	161	204	38	40	82	1.08452e-06	7.88704e-06	up	NC_024797.2	9138446	9140404	-	LOC103249155	--	K00430 peroxidase [EC:1.11.1.7] | (RefSeq) peroxidase 21 (A)	peroxidase 21, partial [Brassica rapa]	RecName: Full=Peroxidase 21; Short=Atperox P21; EC=1.11.1.7; AltName: Full=ATP2a/ATP2b; AltName: Full=PRXR5; Flags: Precursor;	RecName: Full=Peroxidase {ECO:0000256|SAAS:SAAS00709852}; EC=1.11.1.7 {ECO:0000256|SAAS:SAAS00709852}; Flags: Fragment;	--	GO:0005829,cytosol; GO:0009505,plant-type cell wall; GO:0009506,plasmodesma; GO:0020037,heme binding; GO:0046872,metal ion binding; GO:0004601,peroxidase activity; GO:0050832,defense response to fungus; GO:0042744,hydrogen peroxide catabolic process; GO:0009664,plant-type cell wall organization; GO:0006979,response to oxidative stress; GO:0048511,rhythmic process	Peroxidase
gene-LOC103249159	3.8	3.19	2.93	3.30667	13.6	13.97	12.14	13.2367	-2.00109	222	185	176	727	799	640	1.23402e-19	3.83029e-18	down	NC_024798.2	17904104	17905879	-	LOC103249159	--	K20715 phototropin [EC:2.7.11.1] | (RefSeq) hypothetical protein (A)	BnaA04g20290D [Brassica napus]	RecName: Full=Protein kinase PINOID; EC=2.7.11.1; AltName: Full=Protein kinase ABRUPTUS;	SubName: Full=Uncharacterized protein {ECO:0000313|EnsemblPlants:Bra021925.1-P};	Putative serine/threonine protein kinase	GO:0009986,cell surface; GO:0005737,cytoplasm; GO:0005829,cytosol; GO:0005634,nucleus; GO:0005886,plasma membrane; GO:0005524,ATP binding; GO:0016301,kinase activity; GO:0004672,protein kinase activity; GO:0004674,protein serine/threonine kinase activity; GO:0009926,auxin polar transport; GO:0009734,auxin-activated signaling pathway; GO:0048825,cotyledon development; GO:0035556,intracellular sign…	--
gene-LOC103249161	1014.45	650.69	2210.05	1291.73	82.87	331.36	606.65	340.293	1.92445	18388	11718	41134	1374	5878	9924	0.00953931	0.0280074	up	NC_024797.2	2202538	2203002	-	LOC103249161	--	K13993 HSP20 family protein | (RefSeq) 17.6 kDa class II heat shock protein (A)	17.6 kDa class II heat shock protein [Brassica rapa]	RecName: Full=17.6 kDa class II heat shock protein; AltName: Full=17.6 kDa heat shock protein; Short=AtHsp17.6;	SubName: Full=17.6 kDa class II heat shock protein {ECO:0000313|EMBL:ABV89637.1};	Molecular chaperone (small heat-shock protein Hsp26/Hsp42)	GO:0005737,cytoplasm; GO:0009408,response to heat	HSP20-like domain found in ArsA
gene-LOC103249171	1.75	1.89	1.39	1.67667	8.35	6.15	4.95	6.48333	-1.95114	398	426	323	1733	1365	1013	3.54994e-13	6.02185e-12	down	NC_024796.2	6280521	6287780	+	LOC103249171	--	K00279 cytokinin dehydrogenase [EC:1.5.99.12] | (RefSeq) CKX3; cytokinin dehydrogenase 3 (A)	PREDICTED: cytokinin dehydrogenase 3 [Brassica rapa]	RecName: Full=Cytokinin dehydrogenase 3; EC=1.5.99.12; AltName: Full=Cytokinin oxidase 3; Short=AtCKX3; Short=CKO 3; Flags: Precursor;	SubName: Full=Uncharacterized protein {ECO:0000313|EnsemblPlants:Bra035640.1-P};	Proteins containing the FAD binding domain	GO:0005783,endoplasmic reticulum; GO:0005773,vacuole; GO:0019139,cytokinin dehydrogenase activity; GO:0050660,flavin adenine dinucleotide binding; GO:0016614,oxidoreductase activity, acting on CH-OH group of donors; GO:0008131,primary amine oxidase activity; GO:0009823,cytokinin catabolic process	FAD binding domain
gene-LOC103827522	4.73	5.5	6.03	5.42	17.51	18.28	16.73	17.5067	-1.69154	325	375	425	1100	1229	1037	1.10292e-17	2.86627e-16	down	NC_024800.2	26449246	26451364	-	LOC103827522	--	--	PREDICTED: uncharacterized protein LOC103827522 [Brassica rapa]	--	SubName: Full=Uncharacterized protein {ECO:0000313|EnsemblPlants:Bra024821.1-P};	--	GO:0016021,integral component of membrane	SNARE associated Golgi protein
gene-LOC103827531	3.16	3.75	2.16	3.02333	0.85	0.58	0.61	0.68	2.15253	239	282	168	59	43	42	2.62188e-12	4.04272e-11	up	NC_024800.2	26508948	26512477	+	LOC103827531	--	K12309 beta-galactosidase [EC:3.2.1.23] | (Kazusa) Lj3g3v0323160.1; - (A)	PREDICTED: protein indeterminate-domain 4, chloroplastic [Brassica rapa]	RecName: Full=Protein indeterminate-domain 4, chloroplastic {ECO:0000303|PubMed:16784536}; Flags: Precursor;	SubName: Full=BnaA06g34330D protein {ECO:0000313|EMBL:CDY17614.1};	FOG: Zn-finger	GO:0009507,chloroplast; GO:0005634,nucleus; GO:0003677,DNA binding; GO:0003700,DNA-binding transcription factor activity; GO:0046872,metal ion binding; GO:0008356,asymmetric cell division; GO:0048364,root development; GO:0006351,transcription, DNA-templated	Zinc-finger of C2H2 type
gene-LOC103827534	0.2	0.03	0.06	0.0966667	0.64	0.75	0.85	0.746667	-2.94937	12	2	4	35	44	46	0.000263174	0.0011997	down	NC_024800.2	26532102	26535210	-	LOC103827534	--	--	PREDICTED: putative Myb family transcription factor At1g14600 isoform X2 [Brassica rapa]	RecName: Full=Putative Myb family transcription factor At1g14600;	SubName: Full=Uncharacterized protein {ECO:0000313|EnsemblPlants:Bra024836.1-P};	--	GO:0005634,nucleus; GO:0003677,DNA binding; GO:0003700,DNA-binding transcription factor activity; GO:0006355,regulation of transcription, DNA-templated; GO:0006351,transcription, DNA-templated	--
gene-LOC103827536	46.4	44.14	45.42	45.32	24.55	19.48	26.68	23.57	0.943196	3746	3540	3765	1813	1539	1944	1.57761e-12	2.49505e-11	up	NC_024800.2	26543299	26546241	-	LOC103827536	--	K14638 solute carrier family 15 (peptide/histidine transporter), member 3/4 | (RefSeq) hypothetical protein (A)	PREDICTED: protein NRT1/ PTR FAMILY 8.3 [Brassica rapa]	RecName: Full=Protein NRT1/ PTR FAMILY 8.3; Short=AtNPF8.3; AltName: Full=Histidine-transporting protein; AltName: Full=Peptide transporter PTR2;	SubName: Full=Uncharacterized protein {ECO:0000313|EnsemblPlants:Bra024838.1-P};	H+/oligopeptide symporter	GO:0005794,Golgi apparatus; GO:0016021,integral component of membrane; GO:0000325,plant-type vacuole; GO:0009705,plant-type vacuole membrane; GO:0005774,vacuolar membrane; GO:0005773,vacuole; GO:0042936,NA; GO:0015334,high-affinity oligopeptide transmembrane transporter activity; GO:0015197,NA; GO:0042937,tripeptide transmembrane transporter activity; GO:0042938,dipeptide transport; GO:0015833,pe…	--
gene-LOC103827538	1.04	1.07	0.42	0.843333	0.36	0.39	0.42	0.39	1.11263	237	244	99	75	88	86	0.000620405	0.00257861	up	NC_024800.2	26584868	26591812	-	LOC103827538	--	K22410 PR domain zinc finger protein 16 | (RefSeq) protein indeterminate-domain 2-like (A)	PREDICTED: protein SHOOT GRAVITROPISM 5-like [Brassica rapa]	RecName: Full=Protein SHOOT GRAVITROPISM 5; AltName: Full=Protein indeterminate-domain 15 {ECO:0000303|PubMed:16784536}; Short=AtIDD15;	SubName: Full=Uncharacterized protein {ECO:0000313|EnsemblPlants:Bra024841.1-P};	FOG: Zn-finger	GO:0005634,nucleus; GO:0003677,DNA binding; GO:0003700,DNA-binding transcription factor activity; GO:0046872,metal ion binding; GO:0010031,circumnutation; GO:0009590,detection of gravity; GO:0048444,floral organ morphogenesis; GO:0009630,gravitropism; GO:0009965,leaf morphogenesis; GO:0009959,negative gravitropism; GO:0010601,positive regulation of auxin biosynthetic process; GO:2000012,regulatio…	MYST family zinc finger domain
gene-LOC103827542	0.12	0.05	0	0.0566667	0.25	0.3	0.42	0.323333	-2.51245	23	10	0	46	59	76	0.0057566	0.018117	down	NC_024800.2	26608085	26614136	-	LOC103827542	--	--	PREDICTED: cyclin-J18 isoform X6 [Brassica rapa]	RecName: Full=Cyclin-J18;	SubName: Full=Uncharacterized protein {ECO:0000313|EnsemblPlants:Bra024844.1-P};	--	GO:0007049,cell cycle; GO:0051301,cell division; GO:0051726,regulation of cell cycle	--
gene-LOC103827543	15.25	22.01	22.49	19.9167	7.87	9.55	9.68	9.03333	1.14065	862	1236	1305	407	528	494	1.51766e-10	1.91347e-09	up	NC_024800.2	26621115	26623860	+	LOC103827543	--	K14379 tartrate-resistant acid phosphatase type 5 [EC:3.1.3.2] | (RefSeq) purple acid phosphatase 8 (A)	PREDICTED: purple acid phosphatase 8 isoform X1 [Brassica rapa]	RecName: Full=Purple acid phosphatase 8; EC=3.1.3.2; Flags: Precursor;	RecName: Full=Purple acid phosphatase {ECO:0000256|PIRNR:PIRNR000898}; EC=3.1.3.2 {ECO:0000256|PIRNR:PIRNR000898};	Purple (tartrate-resistant) acid phosphatase	GO:0005576,extracellular region; GO:0003993,acid phosphatase activity; GO:0046872,metal ion binding; GO:0016311,dephosphorylation	Calcineurin-like phosphoesterase
gene-LOC103827544	1.46	1.8	1.08	1.44667	0.67	0.2	0.88	0.583333	1.31034	90	110	68	38	12	49	0.00483143	0.0156071	up	NC_024800.2	26624102	26628260	+	LOC103827544	--	K14379 tartrate-resistant acid phosphatase type 5 [EC:3.1.3.2] | (RefSeq) purple acid phosphatase 7 (A)	PREDICTED: purple acid phosphatase 7 [Brassica rapa]	RecName: Full=Purple acid phosphatase 7; EC=3.1.3.2; Flags: Precursor;	RecName: Full=Purple acid phosphatase {ECO:0000256|PIRNR:PIRNR000898}; EC=3.1.3.2 {ECO:0000256|PIRNR:PIRNR000898};	Purple (tartrate-resistant) acid phosphatase	GO:0005576,extracellular region; GO:0003993,acid phosphatase activity; GO:0046872,metal ion binding	Calcineurin-like phosphoesterase
gene-LOC103827547	76.89	77.15	62.7	72.2467	18.7	20.91	30.83	23.48	1.6215	4211	4198	3526	937	1121	1524	2.92178e-18	7.96297e-17	up	NC_024800.2	26631489	26633788	-	LOC103827547	--	K08235 xyloglucan:xyloglucosyl transferase [EC:2.4.1.207] | (RefSeq) probable xyloglucan endotransglucosylase/hydrolase protein 27 (A)	probable xyloglucan endotransglucosylase/hydrolase protein 27 [Brassica napus]	RecName: Full=Probable xyloglucan endotransglucosylase/hydrolase protein 27; Short=At-XTH27; Short=XTH-27; EC=2.4.1.207; Flags: Precursor;	RecName: Full=Xyloglucan endotransglucosylase/hydrolase {ECO:0000256|RuleBase:RU361120}; EC=2.4.1.207 {ECO:0000256|RuleBase:RU361120};	--	GO:0048046,apoplast; GO:0005618,cell wall; GO:0004553,hydrolase activity, hydrolyzing O-glycosyl compounds; GO:0016762,xyloglucan:xyloglucosyl transferase activity; GO:0042546,cell wall biogenesis; GO:0071555,cell wall organization; GO:0010087,phloem or xylem histogenesis; GO:0010411,xyloglucan metabolic process	--
gene-LOC103827549	15.66	18.56	16.49	16.9033	37.32	42.78	37.03	39.0433	-1.20777	393	463	425	857	1051	839	5.27353e-09	5.49355e-08	down	--	--	--	--	--	--	--
gene-LOC103827553	0	0.01	0	0.00333333	0.09	0.04	0.05	0.06	-4.16993	0	4	0	22	10	12	0.0150741	0.0411832	down	NC_024800.2	26706822	26716194	-	LOC103827553	--	K22736 vacuolar iron transporter family protein | (RefSeq) hypothetical protein (A)	PREDICTED: vacuolar iron transporter 1-like [Raphanus sativus]	RecName: Full=Vacuolar iron transporter 1; Short=AtVIT1;	SubName: Full=Uncharacterized protein {ECO:0000313|EMBL:ESQ33137.1};	Uncharacterized membrane protein	GO:0016021,integral component of membrane; GO:0005774,vacuolar membrane; GO:0005384,manganese ion transmembrane transporter activity; GO:0030026,cellular manganese ion homeostasis; GO:0071281,cellular response to iron ion; GO:0006880,intracellular sequestering of iron ion; GO:0055072,iron ion homeostasis; GO:0071421,manganese ion transmembrane transport	VIT family
gene-LOC103827555	0.09	0.18	0.06	0.11	3.42	3.12	2.59	3.04333	-4.79008	14	28	10	481	470	359	2.24933e-36	1.87085e-34	down	NC_024800.2	26717142	26723192	+	LOC103827555	--	K14536 ribosome assembly protein 1 [EC:3.6.5.-] | (RefSeq) uncharacterized protein LOC8057224 (A)	PREDICTED: PHD finger protein At2g01810 [Brassica rapa]	RecName: Full=PHD finger protein At2g01810;	SubName: Full=Uncharacterized protein {ECO:0000313|EnsemblPlants:Bra024857.1-P};	PHD Zn-finger proteins	GO:0005634,nucleus; GO:0046872,metal ion binding; GO:0006355,regulation of transcription, DNA-templated; GO:0006351,transcription, DNA-templated	PHD-finger
gene-LOC103827563	13.82	16.69	18.01	16.1733	7.62	6.8	9.64	8.02	1.01194	664	797	889	335	320	418	5.75084e-09	5.95549e-08	up	NC_024800.2	26810096	26811683	+	LOC103827563	--	K04733 interleukin-1 receptor-associated kinase 4 [EC:2.7.11.1] | (RefSeq) cysteine-rich receptor-like protein kinase 25 (A)	PREDICTED: cysteine-rich repeat secretory protein 12 [Brassica rapa]	RecName: Full=Cysteine-rich repeat secretory protein 12; AltName: Full=Plasmodesmata-located protein 6; Short=PDLP6; Flags: Precursor;	SubName: Full=BnaA06g34730D protein {ECO:0000313|EMBL:CDY17654.1};	--	GO:0016021,integral component of membrane; GO:0009506,plasmodesma; GO:0016032,viral process	Salt stress response/antifungal
gene-LOC103827567	5.32	2.25	1.95	3.17333	0.04	0	0	0.0133333	7.89482	990	415	372	7	0	0	8.39283e-07	6.22742e-06	up	NC_024800.2	26824686	26829775	-	LOC103827567	--	--	PREDICTED: F-box protein SKIP28-like [Brassica rapa]	RecName: Full=F-box protein SKIP28; AltName: Full=Protein MATERNAL EFFECT EMBRYO ARREST 11; AltName: Full=SKP1-interacting partner 28;	SubName: Full=Uncharacterized protein {ECO:0000313|EnsemblPlants:Bra024868.1-P};	--	GO:0009793,embryo development ending in seed dormancy; GO:0016567,protein ubiquitination	F-box-like
gene-LOC103827570	0	0	0	0	0.87	0.6	0.74	0.736667	0	0	0	0	98	72	82	6.56417e-12	9.65001e-11	down	NC_024800.2	26838037	26841226	+	LOC103827570	--	--	PREDICTED: uncharacterized protein LOC103827570 [Brassica rapa]	--	SubName: Full=Uncharacterized protein {ECO:0000313|EnsemblPlants:Bra024872.1-P};	--	GO:0016021,integral component of membrane	--
gene-LOC103827576	0.02	0.02	0	0.0133333	0.53	0.51	0.35	0.463333	-5.11894	4	4	0	82	84	53	2.48164e-10	3.05176e-09	down	NC_024800.2	26866969	26875686	+	LOC103827576	--	--	PREDICTED: uncharacterized protein LOC103827576 isoform X1 [Brassica rapa]	--	SubName: Full=Uncharacterized protein {ECO:0000313|EnsemblPlants:Bo7g078520.1};	--	--	Domain of unknown function (DUF3837)
gene-LOC103827590	0	0.03	0	0.01	2.37	3.62	1.52	2.50333	-7.96771	0	2	0	141	230	89	5.10923e-12	7.5927e-11	down	NC_024800.2	26968478	26970143	-	LOC103827590	--	K03006 DNA-directed RNA polymerase II subunit RPB1 [EC:2.7.7.6] | (RefSeq) early nodulin-like protein 2 (A)	uncharacterized protein LOC106416549 [Brassica napus]	RecName: Full=Mavicyanin;	SubName: Full=Uncharacterized protein {ECO:0000313|EnsemblPlants:Bo7g078290.1};	--	GO:0009055,electron transfer activity; GO:0046872,metal ion binding	Plastocyanin-like domain
gene-LOC103827595	1.82	1.29	0.74	1.28333	0.22	0.33	0.56	0.37	1.7943	125	88	52	14	22	35	0.000129103	0.000631058	up	NC_024800.2	26994058	26996558	+	LOC103827595	--	K10661 E3 ubiquitin-protein ligase MARCH6 [EC:2.3.2.27] | (RefSeq) hypothetical protein (A)	BnaA06g35030D [Brassica napus]	RecName: Full=Probable E3 ubiquitin ligase SUD1; EC=2.3.2.27; AltName: Full=Protein ECERIFERUM 9; AltName: Full=Protein SUPPRESSOR OF DRY2 DEFFECTS 1; Short=AtSUD1; AltName: Full=RING-type E3 ubiquitin transferase SUD1 {ECO:0000305}; AltName: Full=RING/U-box domain-containing protein;	SubName: Full=BnaA06g35030D protein {ECO:0000313|EMBL:CDY17684.1};	Protein involved in mRNA turnover and stability	GO:0030176,integral component of endoplasmic reticulum membrane; GO:1904264,NA; GO:0004842,ubiquitin-protein transferase activity; GO:0008270,zinc ion binding; GO:0042335,cuticle development; GO:0010143,cutin biosynthetic process; GO:0008299,isoprenoid biosynthetic process; GO:1900490,positive regulation of hydroxymethylglutaryl-CoA reductase (NADPH) activity; GO:0009414,response to water depriva…	RING-variant domain
gene-LOC103827601	0.76	0.26	0.65	0.556667	3.59	3.18	4.19	3.65333	-2.71433	41	14	36	176	167	203	9.48896e-10	1.08792e-08	down	NC_024800.2	27030018	27031633	+	LOC103827601	--	K18693 diacylglycerol diphosphate phosphatase / phosphatidate phosphatase [EC:3.1.3.81 3.1.3.4] | (RefSeq) lipid phosphate phosphatase 1 (A)	PREDICTED: lipid phosphate phosphatase 1 [Brassica rapa]	RecName: Full=Lipid phosphate phosphatase 1; Short=AtLPP1; EC=3.1.3.-; AltName: Full=Phosphatidic acid phosphatase 1; Short=AtPAP1; AltName: Full=Prenyl diphosphate phosphatase;	SubName: Full=BnaA06g35100D protein {ECO:0000313|EMBL:CDY17691.1};	Lipid phosphate phosphatase and related enzymes of the PAP2 family	GO:0005887,integral component of plasma membrane; GO:0005886,plasma membrane; GO:0008195,phosphatidate phosphatase activity; GO:0009626,plant-type hypersensitive response; GO:0010224,response to UV-B	PAP2 superfamily
gene-LOC103827602	1.17	2.59	2.15	1.97	21.51	26.29	32.18	26.66	-3.75841	92	202	173	1543	2018	2278	3.21262e-37	2.77194e-35	down	NC_024800.2	27031545	27034082	+	LOC103827602	--	K03320 ammonium transporter, Amt family | (RefSeq) ammonium transporter 3-like (A)	amino-acid permease BAT1 [Brassica napus]	RecName: Full=Amino-acid permease BAT1; AltName: Full=Bidirectional amino acid transporter 1; AltName: Full=GABA permease; Short=AtGABP;	SubName: Full=BnaA06g35110D protein {ECO:0000313|EMBL:CDY17692.1};	Amino acid transporters	GO:0005887,integral component of plasma membrane; GO:0031966,mitochondrial membrane; GO:0005739,mitochondrion; GO:0015297,antiporter activity; GO:0015181,arginine transmembrane transporter activity; GO:0015185,gamma-aminobutyric acid transmembrane transporter activity; GO:0015180,L-alanine transmembrane transporter activity; GO:0005313,L-glutamate transmembrane transporter activity; GO:0015189,L-…	Amino acid permease
gene-LOC103827613	3.54	2.68	6.04	4.08667	0.09	0.09	0	0.06	6.08982	84	63	147	2	2	0	1.0581e-12	1.7026e-11	up	NC_024800.2	27066838	27067647	+	LOC103827613	--	K19307 25S rRNA (uracil2634-N3)-methyltransferase [EC:2.1.1.313] | (RefSeq) uncharacterized protein At4g26485 (A)	PREDICTED: uncharacterized protein LOC103827613 [Brassica rapa]	RecName: Full=Heavy metal-associated isoprenylated plant protein 32 {ECO:0000303|PubMed:21072340, ECO:0000303|PubMed:23368984}; Short=AtHIP32 {ECO:0000303|PubMed:21072340, ECO:0000303|PubMed:23368984}; Flags: Precursor;	SubName: Full=Uncharacterized protein {ECO:0000313|EnsemblPlants:Bo7g077970.1}; Flags: Fragment;	--	GO:0005618,cell wall; GO:0005737,cytoplasm; GO:0046914,transition metal ion binding; GO:0046916,cellular transition metal ion homeostasis; GO:0030001,metal ion transport	Heavy-metal-associated domain
gene-LOC103827624	1.4	0.8	0.91	1.03667	5.23	7.01	9.16	7.13333	-2.78262	100	57	67	342	490	591	8.21674e-17	1.98435e-15	down	NC_024800.2	27100586	27104093	-	LOC103827624	--	--	PREDICTED: protein PAIR1-like isoform X4 [Brassica rapa]	--	SubName: Full=Uncharacterized protein {ECO:0000313|EnsemblPlants:Bra024921.1-P};	--	GO:0070192,chromosome organization involved in meiotic cell cycle; GO:0048236,plant-type sporogenesis	--
gene-LOC103827630	4.34	6.88	2.54	4.58667	17.86	15.82	24.22	19.3	-2.07308	143	225	86	538	510	720	3.4661e-08	3.22742e-07	down	NC_024800.2	27125115	27126034	+	LOC103827630	--	--	PREDICTED: uncharacterized protein LOC103827630 [Brassica rapa]	--	SubName: Full=Uncharacterized protein {ECO:0000313|EnsemblPlants:Bra024927.1-P};	--	--	Pollen proteins Ole e I like
gene-LOC103827631	12.37	10.28	12.47	11.7067	6.43	5.97	7.08	6.49333	0.850299	914	755	946	435	432	472	2.83082e-09	3.05536e-08	up	NC_024800.2	27127431	27129709	+	LOC103827631	--	K14411 RNA-binding protein Musashi | (RefSeq) heterogeneous nuclear ribonucleoprotein 1-like (A)	PREDICTED: heterogeneous nuclear ribonucleoprotein 1-like [Brassica rapa]	RecName: Full=Heterogeneous nuclear ribonucleoprotein 1; Short=hnRNP1;	SubName: Full=Uncharacterized protein {ECO:0000313|EnsemblPlants:Bra024928.1-P};	RNA-binding protein musashi/mRNA cleavage and polyadenylation factor I complex, subunit HRP1	GO:0005829,cytosol; GO:0005634,nucleus; GO:0005681,spliceosomal complex; GO:0003729,mRNA binding; GO:0006397,mRNA processing; GO:0051028,mRNA transport; GO:1901000,regulation of response to salt stress; GO:2000070,regulation of response to water deprivation; GO:0008380,RNA splicing; GO:0010228,vegetative to reproductive phase transition of meristem	Nup53/35/40-type RNA recognition motif
gene-LOC103827632	102.41	84.4	108.75	98.52	26.13	27.92	24.63	26.2267	1.90938	2511	2056	2738	586	670	545	9.22843e-36	7.47361e-34	up	NC_024795.2	13379847	13380958	-	LOC103827632	--	--	phytosulfokines 3-like [Brassica napus]	RecName: Full=Phytosulfokines 3; Short=AtPSK3; Contains: RecName: Full=Phytosulfokine-alpha; Short=PSK-alpha; Short=Phytosulfokine-a; Contains: RecName: Full=Phytosulfokine-beta; Short=PSK-beta; Short=Phytosulfokine-b; Flags: Precursor;	SubName: Full=Uncharacterized protein {ECO:0000313|EnsemblPlants:Bra029971.1-P};	--	GO:0031012,extracellular matrix; GO:0005794,Golgi apparatus; GO:0008083,growth factor activity; GO:0030154,cell differentiation; GO:0008283,cell proliferation; GO:0007275,multicellular organism development	Phytosulfokine precursor protein (PSK)
gene-LOC103827633	40.33	30.68	32.07	34.36	7.05	11.75	23.61	14.1367	1.28129	1319	997	1077	211	376	697	2.38431e-05	0.000135462	up	NC_024800.2	27129994	27130832	+	LOC103827633	--	K19040 E3 ubiquitin-protein ligase ATL10/75/76/77/78 [EC:2.3.2.27] | (RefSeq) RING-H2 finger protein ATL79-like (A)	PREDICTED: RING-H2 finger protein ATL79-like [Brassica rapa]	RecName: Full=RING-H2 finger protein ATL79; EC=2.3.2.27 {ECO:0000305}; AltName: Full=RING-type E3 ubiquitin transferase ATL79 {ECO:0000305}; Flags: Precursor;	SubName: Full=Uncharacterized protein {ECO:0000313|EnsemblPlants:Bra024929.1-P};	FOG: Predicted E3 ubiquitin ligase	GO:0016021,integral component of membrane; GO:0046872,metal ion binding; GO:0061630,ubiquitin protein ligase activity; GO:0043161,proteasome-mediated ubiquitin-dependent protein catabolic process	Prokaryotic RING finger family 4
gene-LOC103827634	0.27	0.21	0.29	0.256667	3.67	4.06	5.17	4.3	-4.06637	20	16	22	252	298	350	7.03257e-32	4.73916e-30	down	NC_024800.2	27131096	27133245	+	LOC103827634	--	K13993 HSP20 family protein | (RefSeq) small heat shock protein, chloroplastic (A)	PREDICTED: uncharacterized protein LOC103827634 [Brassica rapa]	RecName: Full=Putative 57 kDa heat shock protein {ECO:0000305};	SubName: Full=Uncharacterized protein {ECO:0000313|EnsemblPlants:Bra024930.1-P};	--	--	GvpH
gene-LOC103827635	0.04	0.13	0.17	0.113333	18	16	22.89	18.9633	-7.3865	2	6	8	751	714	942	2.19619e-61	4.36038e-59	down	NC_024800.2	27133497	27134765	+	LOC103827635	--	K13993 HSP20 family protein | (RefSeq) heat shock 22 kDa protein, mitochondrial-like (A)	PREDICTED: 14.7 kDa heat shock protein [Brassica rapa]	RecName: Full=14.7 kDa heat shock protein; Short=AtHsp14.7;	SubName: Full=Uncharacterized protein {ECO:0000313|EnsemblPlants:Bra024931.1-P};	--	GO:0005737,cytoplasm	Hsp20/alpha crystallin family
gene-LOC103827636	1.97	1.98	1.52	1.82333	7.05	9.3	14.66	10.3367	-2.50312	78	78	62	256	361	525	8.94833e-13	1.45702e-11	down	NC_024800.2	27135489	27136861	+	LOC103827636	--	--	PREDICTED: uncharacterized protein LOC103827636 [Brassica rapa]	RecName: Full=Putative 57 kDa heat shock protein {ECO:0000305};	SubName: Full=Uncharacterized protein {ECO:0000313|EnsemblPlants:Bo7g077720.1};	--	--	Hsp20/alpha crystallin family
gene-LOC103827638	27.19	27.75	16.05	23.6633	2.28	3.72	7.76	4.58667	2.36714	2123	2153	1287	163	284	547	3.49126e-12	5.31445e-11	up	NC_024800.2	27140780	27143616	+	LOC103827638	--	K14445 solute carrier family 13 (sodium-dependent dicarboxylate transporter), member 2/3/5 | (RefSeq) tonoplast dicarboxylate transporter (A)	PREDICTED: tonoplast dicarboxylate transporter [Brassica rapa]	RecName: Full=Tonoplast dicarboxylate transporter; Short=AttDT; AltName: Full=Sodium-dicarboxylate cotransporter-like; Short=AtSDAT; AltName: Full=Vacuolar malate transporter;	SubName: Full=BnaA06g35450D protein {ECO:0000313|EMBL:CDY17726.1};	Na+/dicarboxylate, Na+/tricarboxylate and phosphate transporters	GO:0016021,integral component of membrane; GO:0005774,vacuolar membrane; GO:0005773,vacuole; GO:0015140,malate transmembrane transporter activity; GO:0015743,malate transport; GO:0051453,regulation of intracellular pH; GO:0006814,sodium ion transport	Citrate transporter
gene-LOC103827653	0.4	0.26	0.54	0.4	6.76	11.49	10.89	9.71333	-4.60189	17	11	24	266	484	423	1.15683e-32	8.12178e-31	down	NC_024800.2	27197978	27199589	-	LOC103827653	--	--	PREDICTED: uncharacterized protein LOC103827653 isoform X2 [Brassica rapa]	--	SubName: Full=BnaA06g40120D protein {ECO:0000313|EMBL:CDY64682.1};	--	--	--
gene-LOC103827656	1.65	1.48	1.29	1.47333	8.76	9.8	11.2	9.92	-2.75126	226	201	181	1098	1314	1385	1.05823e-41	1.09466e-39	down	NC_024800.2	27199717	27204157	-	LOC103827656	--	K01074 palmitoyl-protein thioesterase [EC:3.1.2.22] | (RefSeq) palmitoyl-protein thioesterase 1 (A)	palmitoyl-protein thioesterase 1 [Brassica napus]	--	SubName: Full=BnaA06g40130D protein {ECO:0000313|EMBL:CDY64683.1};	Palmitoyl protein thioesterase	GO:0098599,palmitoyl hydrolase activity	Palmitoyl protein thioesterase
gene-LOC103827659	2.5	2.23	1.68	2.13667	0.78	0.67	1.76	1.07	0.997751	607	538	420	173	159	386	0.000593727	0.00247973	up	NC_024800.2	27214029	27221613	-	LOC103827659	--	K09286 EREBP-like factor | (RefSeq) ethylene-responsive transcription factor 5 (A)	PREDICTED: ethylene-responsive transcription factor 5 [Brassica rapa]	RecName: Full=Ethylene-responsive transcription factor 5; Short=AtERF5; AltName: Full=Ethylene-responsive element-binding factor 5; Short=EREBP-5;	SubName: Full=Uncharacterized protein {ECO:0000313|EnsemblPlants:Bra024953.1-P};	--	GO:0005634,nucleus; GO:0003700,DNA-binding transcription factor activity; GO:0043565,sequence-specific DNA binding; GO:0006952,defense response; GO:0009873,ethylene-activated signaling pathway; GO:0010200,response to chitin; GO:0009409,response to cold; GO:0006351,transcription, DNA-templated	AP2 domain
gene-LOC103827666	15.07	14.31	12.31	13.8967	4.84	5.72	6.02	5.52667	1.33026	937	884	786	275	348	338	5.35865e-17	1.31839e-15	up	NC_024800.2	27245266	27247238	-	LOC103827666	--	K11420 euchromatic histone-lysine N-methyltransferase [EC:2.1.1.43] | (Kazusa) Lj2g3v1989040.2; - (A)	PREDICTED: YDG domain-containing protein At5g47150-like [Brassica rapa]	RecName: Full=YDG domain-containing protein At5g47150;	SubName: Full=Uncharacterized protein {ECO:0000313|EnsemblPlants:Bra024960.1-P};	--	GO:0005634,nucleus	SAD/SRA domain
gene-LOC103827670	4.81	3.93	3.9	4.21333	2.36	1.94	2.49	2.26333	0.896513	687	558	572	308	271	321	4.52622e-08	4.15174e-07	up	NC_024800.2	27272558	27276710	+	LOC103827670	--	K00924 kinase [EC:2.7.1.-] | (RefSeq) probable receptor-like protein kinase At5g47070 (A)	PREDICTED: probable receptor-like protein kinase At5g47070 [Brassica rapa]	RecName: Full=Probable serine/threonine-protein kinase PBL19 {ECO:0000305}; EC=2.7.11.1 {ECO:0000305}; AltName: Full=PBS1-like protein 19 {ECO:0000303|PubMed:20413097};	SubName: Full=Uncharacterized protein {ECO:0000313|EnsemblPlants:Bra024965.1-P};	Serine/threonine protein kinase	GO:0005886,plasma membrane; GO:0005524,ATP binding; GO:0004675,transmembrane receptor protein serine/threonine kinase activity; GO:0007166,cell surface receptor signaling pathway; GO:0006952,defense response; GO:0006468,protein phosphorylation	Phosphotransferase enzyme family
gene-LOC103827682	0.16	0.12	0.22	0.166667	0.66	0.77	0.31	0.58	-1.79909	18	14	26	70	88	32	0.00351651	0.0118131	down	NC_024800.2	27341326	27344774	-	LOC103827682	--	K13993 HSP20 family protein | (RefSeq) small heat shock protein, chloroplastic-like (A)	PREDICTED: uncharacterized protein LOC103827682 [Brassica rapa]	RecName: Full=Putative 57 kDa heat shock protein {ECO:0000305};	SubName: Full=Uncharacterized protein {ECO:0000313|EnsemblPlants:Bra024976.1-P};	--	--	--
gene-LOC103827683	0.57	1.13	0.88	0.86	14.4	14.35	11.06	13.27	-3.94769	21	41	33	483	515	366	1.07247e-34	8.23393e-33	down	NC_024800.2	27345359	27346436	-	LOC103827683	--	K13993 HSP20 family protein | (RefSeq) heat shock 22 kDa protein, mitochondrial-like (A)	PREDICTED: 14.7 kDa heat shock protein-like [Brassica rapa]	RecName: Full=14.7 kDa heat shock protein; Short=AtHsp14.7;	SubName: Full=Uncharacterized protein {ECO:0000313|EnsemblPlants:Bra024977.1-P};	--	GO:0005737,cytoplasm	--
gene-LOC103827691	0.32	0.51	0.48	0.436667	1.65	1.47	1.24	1.45333	-1.73476	127	202	197	602	573	447	1.275e-09	1.43681e-08	down	NC_024800.2	27370233	27385909	-	LOC103827691	--	K09338 homeobox-leucine zipper protein | (RefSeq) HDG4; homeodomain GLABROUS 4 (A)	BnaA06g35810D [Brassica napus]	RecName: Full=Homeobox-leucine zipper protein HDG5; AltName: Full=HD-ZIP protein HDG5; AltName: Full=Homeodomain GLABRA 2-like protein 5; AltName: Full=Homeodomain transcription factor HDG5; AltName: Full=Protein HOMEODOMAIN GLABROUS 5;	SubName: Full=Uncharacterized protein {ECO:0000313|EnsemblPlants:Bra024984.1-P};	--	GO:0005634,nucleus; GO:0003700,DNA-binding transcription factor activity; GO:0008289,lipid binding; GO:0043565,sequence-specific DNA binding; GO:0048497,maintenance of floral organ identity; GO:0006351,transcription, DNA-templated	Homeobox associated leucine zipper
gene-LOC103827712	0.09	0.24	0.13	0.153333	1.68	1.99	0.81	1.49333	-3.28379	9	24	13	153	194	73	2.56836e-09	2.78879e-08	down	NC_024800.2	27461378	27465164	+	LOC103827712	--	K11855 ubiquitin carboxyl-terminal hydrolase 36/42 [EC:3.4.19.12] | (RefSeq) ubiquitin carboxyl-terminal hydrolase 21 (A)	PREDICTED: ubiquitin carboxyl-terminal hydrolase 21 [Brassica rapa]	RecName: Full=Ubiquitin carboxyl-terminal hydrolase 21; EC=3.4.19.12; AltName: Full=Deubiquitinating enzyme 21; Short=AtUBP21; AltName: Full=Ubiquitin thioesterase 21; AltName: Full=Ubiquitin-specific-processing protease 21;	SubName: Full=Uncharacterized protein {ECO:0000313|EnsemblPlants:Bra025000.1-P};	Ubiquitin carboxyl-terminal hydrolase	GO:0036459,thiol-dependent ubiquitinyl hydrolase activity; GO:0016579,protein deubiquitination; GO:0006511,ubiquitin-dependent protein catabolic process	Ubiquitin carboxyl-terminal hydrolase
gene-LOC103827715	9.6	10.07	14.7	11.4567	37.82	41.34	36.96	38.7067	-1.75639	538	561	846	1939	2268	1870	4.33287e-14	8.13464e-13	down	NC_024800.2	27480330	27482230	+	LOC103827715	--	K04733 interleukin-1 receptor-associated kinase 4 [EC:2.7.11.1] | (RefSeq) probable L-type lectin-domain containing receptor kinase S.5 (A)	PREDICTED: uncharacterized protein LOC103827715 [Brassica rapa]	--	SubName: Full=Uncharacterized protein {ECO:0000313|EnsemblPlants:Bra025003.1-P};	--	--	PLATZ transcription factor
gene-LOC103827731	0.5	0.56	0.93	0.663333	2.17	1.69	2.25	2.03667	-1.6184	57	63	108	225	188	231	1.76135e-05	0.00010274	down	NC_024800.2	27556027	27559125	-	LOC103827731	--	K22733 magnesium transporter | (RefSeq) hypothetical protein (A)	PREDICTED: pentatricopeptide repeat-containing protein At5g46460, mitochondrial [Brassica rapa]	RecName: Full=Pentatricopeptide repeat-containing protein At5g46460, mitochondrial; Flags: Precursor;	SubName: Full=Uncharacterized protein {ECO:0000313|EnsemblPlants:Bo7g075380.1};	FOG: PPR repeat	GO:0043231,intracellular membrane-bounded organelle; GO:0005739,mitochondrion; GO:0004519,endonuclease activity; GO:0003723,RNA binding; GO:0008270,zinc ion binding; GO:0009451,RNA modification	Tetratricopeptide repeat
gene-LOC103827741	9.64	12.32	9.33	10.43	27.41	26.89	24.39	26.23	-1.33048	1020	1295	1014	2653	2784	2329	2.4547e-11	3.39639e-10	down	NC_024800.2	27600109	27604085	+	LOC103827741	--	K02541 DNA replication licensing factor MCM3 [EC:3.6.4.12] | (RefSeq) DNA replication licensing factor MCM3 (A)	DNA replication licensing factor MCM3 [Brassica napus]	RecName: Full=DNA replication licensing factor MCM3; EC=3.6.4.12; AltName: Full=Minichromosome maintenance protein 3; Short=AtMCM3;	RecName: Full=DNA helicase {ECO:0000256|SAAS:SAAS00536514}; EC=3.6.4.12 {ECO:0000256|SAAS:SAAS00536514};	DNA replication licensing factor, MCM3 component	GO:0042555,MCM complex; GO:0000347,THO complex; GO:0005524,ATP binding; GO:0003677,DNA binding; GO:0004386,helicase activity; GO:0007049,cell cycle; GO:0006270,DNA replication initiation; GO:0006268,DNA unwinding involved in DNA replication	Sigma-54 interaction domain
gene-LOC103827743	11.36	7.94	6.16	8.48667	0.96	1.36	1.41	1.24333	2.77098	1191	827	663	92	139	133	2.74228e-27	1.43441e-25	up	NC_024800.2	27630354	27634598	+	LOC103827743	--	K21867 potassium channel | (RefSeq) potassium channel KAT1-like (A)	PREDICTED: potassium channel KAT1-like isoform X1 [Brassica rapa]	RecName: Full=Potassium channel KAT1;	SubName: Full=Uncharacterized protein {ECO:0000313|EnsemblPlants:Bo7g075170.1};	K+-channel ERG and related proteins, contain PAS/PAC sensor domain	GO:0005887,integral component of plasma membrane; GO:0005886,plasma membrane; GO:0042802,identical protein binding; GO:0005242,inward rectifier potassium channel activity; GO:0034765,regulation of ion transmembrane transport; GO:0042391,regulation of membrane potential	Ankyrin repeats (3 copies)
gene-LOC103827744	0	0	0.01	0.00333333	0.09	0.1	0.06	0.0833333	-4.64386	0	1	4	30	34	19	0.000137451	0.000667272	down	NC_024800.2	27634946	27644208	+	LOC103827744	--	--	PREDICTED: uncharacterized protein LOC103827744 [Brassica rapa]	--	SubName: Full=Uncharacterized protein {ECO:0000313|EnsemblPlants:Bra025029.1-P};	--	--	Protein of unknown function, DUF538
gene-LOC103827746	0.38	0.13	0.2	0.236667	1.45	2.39	2.6	2.14667	-3.18117	34	12	18	119	210	211	3.03128e-11	4.13834e-10	down	NC_024800.2	27644560	27649956	-	LOC103827746	--	--	PREDICTED: uncharacterized protein LOC103827746 isoform X2 [Brassica rapa]	--	SubName: Full=Uncharacterized protein {ECO:0000313|EnsemblPlants:Bra025030.1-P};	--	GO:0016021,integral component of membrane	--
gene-LOC103827749	46.28	49.84	46.1	47.4067	24.38	23.99	27.25	25.2067	0.911285	3103	3320	3174	1495	1574	1649	6.3401e-17	1.5485e-15	up	NC_024800.2	27662855	27665377	+	LOC103827749	--	K00819 ornithine--oxo-acid transaminase [EC:2.6.1.13] | (RefSeq) delta-OAT; ornithine aminotransferase, mitochondrial (A)	ornithine aminotransferase, mitochondrial [Brassica rapa]	RecName: Full=Ornithine aminotransferase, mitochondrial; EC=2.6.1.13; AltName: Full=Ornithine delta-aminotransferase; AltName: Full=Ornithine--oxo-acid aminotransferase; Flags: Precursor;	SubName: Full=Ornithine-oxo-acid transaminase {ECO:0000313|EMBL:BAF81516.1};	Ornithine aminotransferase	GO:0005759,mitochondrial matrix; GO:0005739,mitochondrion; GO:0042802,identical protein binding; GO:0004587,ornithine-oxo-acid transaminase activity; GO:0030170,pyridoxal phosphate binding; GO:0008270,zinc ion binding; GO:0019544,arginine catabolic process to glutamate; GO:0009816,defense response to bacterium, incompatible interaction; GO:0042538,hyperosmotic salinity response; GO:0051646,mitoch…	Aminotransferase class I and II
gene-LOC103827755	1.25	1.28	1.15	1.22667	9.49	7.59	8.52	8.53333	-2.79837	53	54	50	368	315	326	6.3239e-24	2.71869e-22	down	NC_024800.2	27683030	27684117	-	LOC103827755	--	K01510 apyrase [EC:3.6.1.5] | (RefSeq) probable apyrase 6 isoform X1 (A)	PREDICTED: uncharacterized protein LOC103827755 [Brassica rapa]	RecName: Full=Protein DMP6 {ECO:0000303|PubMed:20712629}; Short=AtDMP6 {ECO:0000303|PubMed:20712629};	SubName: Full=Uncharacterized protein {ECO:0000313|EnsemblPlants:Bra025039.1-P};	--	GO:0009507,chloroplast; GO:0005783,endoplasmic reticulum; GO:0016021,integral component of membrane; GO:0009705,plant-type vacuole membrane; GO:0010256,endomembrane system organization	Protein of unknown function (DUF679)
gene-LOC103827757	0.73	0.3	0.97	0.666667	0.06	0	0.17	0.0766667	3.12029	58	24	79	4	0	12	0.000133416	0.000649305	up	NC_024800.2	27684839	27686877	-	LOC103827757	--	K01510 apyrase [EC:3.6.1.5] | (RefSeq) probable apyrase 6 isoform X1 (A)	PREDICTED: uncharacterized protein LOC103827757 [Brassica rapa]	RecName: Full=Protein DMP6 {ECO:0000303|PubMed:20712629}; Short=AtDMP6 {ECO:0000303|PubMed:20712629};	SubName: Full=Uncharacterized protein {ECO:0000313|EnsemblPlants:Bra025040.1-P};	--	GO:0009507,chloroplast; GO:0005783,endoplasmic reticulum; GO:0016021,integral component of membrane; GO:0009705,plant-type vacuole membrane; GO:0010256,endomembrane system organization	Protein of unknown function (DUF679)
gene-LOC103827762	0.19	0.15	0.11	0.15	0.05	0	0	0.0166667	3.16993	16	13	10	4	0	0	0.0161197	0.0436234	up	NC_024800.2	27707177	27710611	-	LOC103827762	--	K04392 Ras-related C3 botulinum toxin substrate 1 | (RefSeq) rac-like GTP-binding protein RAC13 isoform X1 (A)	rac-like GTP-binding protein RAC13 isoform X1 [Hevea brasiliensis]	RecName: Full=Rac-like GTP-binding protein RAC13; Flags: Precursor;	SubName: Full=Uncharacterized protein {ECO:0000313|EnsemblPlants:Bo9g024740.1};	Ras-related small GTPase, Rho type	GO:0005737,cytoplasm; GO:0016020,membrane; GO:0005525,GTP binding; GO:0003924,GTPase activity; GO:0009834,plant-type secondary cell wall biogenesis; GO:0090379,secondary cell wall biogenesis involved in seed trichome differentiation; GO:0007264,small GTPase mediated signal transduction	Ras of Complex, Roc, domain of DAPkinase
gene-LOC103827763	7.15	9.56	16.87	11.1933	0.87	1.01	1.29	1.05667	3.40505	361	480	875	40	50	59	7.56223e-25	3.46484e-23	up	NC_024800.2	27710862	27712815	-	LOC103827763	--	K01365 cathepsin L [EC:3.4.22.15] | (RefSeq) hypothetical protein (A)	PREDICTED: senescence-specific cysteine protease SAG12-like [Brassica rapa]	RecName: Full=Senescence-specific cysteine protease SAG12 {ECO:0000305}; EC=3.4.22.- {ECO:0000305}; AltName: Full=Cysteine proteinase SAG12 {ECO:0000305}; AltName: Full=Protein SENESCENCE-ASSOCIATED GENE 12 {ECO:0000303|Ref.6}; Flags: Precursor;	SubName: Full=Uncharacterized protein {ECO:0000313|EnsemblPlants:Bra025046.1-P};	Cysteine proteinase Cathepsin L	GO:0005615,extracellular space; GO:0005764,lysosome; GO:0010282,senescence-associated vacuole; GO:0004197,cysteine-type endopeptidase activity; GO:0007568,aging; GO:0009817,defense response to fungus, incompatible interaction; GO:0080187,floral organ senescence; GO:0010150,leaf senescence; GO:0009626,plant-type hypersensitive response; GO:0010623,programmed cell death involved in cell development…	--
gene-LOC103827773	4.76	6.56	5.04	5.45333	13.97	13.58	13.64	13.73	-1.33212	547	749	595	1468	1527	1415	2.1077e-10	2.61455e-09	down	NC_024800.2	27766736	27771111	-	LOC103827773	--	K10807 ribonucleoside-diphosphate reductase subunit M1 [EC:1.17.4.1] | (RefSeq) ribonucleoside-diphosphate reductase large subunit (A)	PREDICTED: ribonucleoside-diphosphate reductase large subunit [Brassica rapa]	RecName: Full=Ribonucleoside-diphosphate reductase large subunit {ECO:0000303|PubMed:10542051}; EC=1.17.4.1; AltName: Full=Protein DEFECTIVE IN POLLEN DNA DEGRADATION 2 {ECO:0000303|PubMed:22239102}; AltName: Full=Ribonucleoside-diphosphate reductase R1 subunit {ECO:0000303|PubMed:10542051}; Short=AtRNR1;	SubName: Full=Ribonucleoside-diphosphate reductase subunit M1 {ECO:0000313|EMBL:AEL99117.1}; Flags: Fragment;	Ribonucleotide reductase, alpha subunit	GO:0005737,cytoplasm; GO:0005524,ATP binding; GO:0004748,ribonucleoside-diphosphate reductase activity, thioredoxin disulfide as acceptor; GO:0009202,deoxyribonucleoside triphosphate biosynthetic process; GO:0009263,deoxyribonucleotide biosynthetic process; GO:0006260,DNA replication; GO:0046686,response to cadmium ion	ATP cone domain
gene-LOC103827782	0.06	0	0	0.02	0.25	0.75	1.43	0.81	-5.33985	2	0	0	8	26	46	0.000210076	0.000976328	down	NC_024800.2	27809184	27810581	+	LOC103827782	--	--	PREDICTED: oil body-associated protein 2A [Brassica rapa]	RecName: Full=Oil body-associated protein 2A {ECO:0000303|PubMed:24406791};	SubName: Full=Uncharacterized protein {ECO:0000313|EnsemblPlants:Bra025063.1-P};	--	--	Protein of unknown function (DUF1264)
gene-LOC103827788	0.42	0.51	0.61	0.513333	1.45	1.57	1.55	1.52333	-1.56926	87	105	132	278	322	293	4.46366e-08	4.09842e-07	down	NC_024795.2	13277304	13282976	+	LOC103827788	--	K18400 KAT8 regulatory NSL complex subunit 1 | (RefSeq) hypothetical protein (A)	PREDICTED: uncharacterized protein LOC103827788 [Brassica rapa]	--	SubName: Full=Uncharacterized protein {ECO:0000313|EnsemblPlants:Bra029988.1-P};	--	--	--
gene-LOC103827793	1.33	1.49	1.14	1.32	0.5	0.54	0.99	0.676667	0.964021	249	276	219	85	98	167	0.000246307	0.00112992	up	NC_024800.2	27847771	27854761	+	LOC103827793	--	K19613 leucine-rich repeat protein SHOC2 | (RefSeq) uncharacterized protein LOC107946643 (A)	PREDICTED: uncharacterized protein LOC103827793 isoform X1 [Brassica rapa]	RecName: Full=Disease resistance RPP13-like protein 4; AltName: Full=Disease resistance protein ZAR1 {ECO:0000305}; AltName: Full=Protein HOPZ-ACTIVATED RESISTANCE 1;	SubName: Full=Uncharacterized protein {ECO:0000313|EnsemblPlants:Bra025074.1-P};	--	GO:0005886,plasma membrane; GO:0043531,ADP binding; GO:0005524,ATP binding; GO:0043621,protein self-association; GO:0006952,defense response; GO:0050829,defense response to Gram-negative bacterium; GO:0007165,signal transduction	Leucine rich repeat
gene-LOC103827805	113.33	114.51	198.28	142.04	44.28	56.95	74.27	58.5	1.27979	3892	3907	6992	1391	1914	2302	1.64658e-08	1.59765e-07	up	NC_024800.2	27897267	27899603	+	LOC103827805	--	--	--	--	--	--	--	--
gene-LOC103827820	9.65	9.13	8.51	9.09667	5.07	4.39	4.66	4.70667	0.950632	830	780	752	399	370	362	1.28029e-11	1.82689e-10	up	NC_024800.2	27981634	27984281	-	LOC103827820	--	K06911 uncharacterized protein | (RefSeq) F-box/LRR-repeat protein At3g59200-like isoform X1 (A)	PREDICTED: putative F-box/FBD/LRR-repeat protein At5g44950 [Brassica rapa]	RecName: Full=Putative F-box/FBD/LRR-repeat protein At5g44950;	SubName: Full=Uncharacterized protein {ECO:0000313|EnsemblPlants:Bra025097.1-P};	--	--	FBD
gene-LOC103827836	0.03	0	0.01	0.0133333	0.17	0.32	0.17	0.22	-4.04439	4	0	2	22	44	22	0.000141941	0.000687261	down	NC_024800.2	28060645	28064239	+	LOC103827836	--	K04426 mitogen-activated protein kinase kinase kinase 5 [EC:2.7.11.25] | (RefSeq) mitogen-activated protein kinase kinase kinase 17-like (A)	PREDICTED: probable serine/threonine-protein kinase mkcD [Brassica rapa]	RecName: Full=Mitogen-activated protein kinase kinase kinase 18 {ECO:0000303|PubMed:26443375}; EC=2.7.11.25 {ECO:0000255|PROSITE-ProRule:PRU00159, ECO:0000269|PubMed:25680457, ECO:0000269|PubMed:26443375};	SubName: Full=Uncharacterized protein {ECO:0000313|EnsemblPlants:Bra025110.1-P};	MEKK and related serine/threonine protein kinases	GO:0005737,cytoplasm; GO:0005634,nucleus; GO:0005524,ATP binding; GO:0004709,MAP kinase kinase kinase activity; GO:0004672,protein kinase activity; GO:0004674,protein serine/threonine kinase activity; GO:0004702,NA; GO:0009738,abscisic acid-activated signaling pathway; GO:0032147,activation of protein kinase activity; GO:1902457,negative regulation of stomatal opening; GO:0009789,positive regulat…	Poxvirus serine/threonine protein kinase
gene-LOC103827844	0.04	0	0.01	0.0166667	0.23	0.16	0.09	0.16	-3.26303	6	0	2	33	25	12	0.00439775	0.0143683	down	NC_024800.2	26481679	26485679	+	LOC103827844	--	K13173 arginine and glutamate-rich protein 1 | (RefSeq) hypothetical protein (A)	PREDICTED: F-box/kelch-repeat protein At1g24800-like [Brassica rapa]	RecName: Full=F-box/kelch-repeat protein At1g25211;	SubName: Full=Uncharacterized protein {ECO:0000313|EnsemblPlants:Bra024829.1-P};	--	GO:0004842,ubiquitin-protein transferase activity; GO:0031146,SCF-dependent proteasomal ubiquitin-dependent protein catabolic process	F-box domain
gene-LOC103827845	0	0	0	0	0.7	0.77	0.38	0.616667	0	0	0	0	34	40	18	3.49441e-07	2.77755e-06	down	NC_024800.2	26486639	26487997	+	LOC103827845	--	K13173 arginine and glutamate-rich protein 1 | (RefSeq) hypothetical protein (A)	PREDICTED: F-box/kelch-repeat protein At1g24800-like [Brassica rapa]	RecName: Full=F-box/kelch-repeat protein At1g25211;	SubName: Full=Uncharacterized protein {ECO:0000313|EnsemblPlants:Bra024830.1-P};	--	GO:0004842,ubiquitin-protein transferase activity; GO:0031146,SCF-dependent proteasomal ubiquitin-dependent protein catabolic process	F-box domain
gene-LOC103827851	16.27	13.64	17.63	15.8467	29.15	38.89	44.35	37.4633	-1.2413	838	698	932	1373	1960	2061	3.4082e-07	2.71545e-06	down	NC_024800.2	26665343	26666977	-	LOC103827851	--	--	amino-acid permease BAT1-like [Brassica napus]	RecName: Full=Amino-acid permease BAT1; AltName: Full=Bidirectional amino acid transporter 1; AltName: Full=GABA permease; Short=AtGABP;	SubName: Full=Uncharacterized protein {ECO:0000313|EnsemblPlants:Bra024851.1-P};	Amino acid transporters	GO:0005887,integral component of plasma membrane; GO:0031966,mitochondrial membrane; GO:0005739,mitochondrion; GO:0015297,antiporter activity; GO:0015181,arginine transmembrane transporter activity; GO:0015185,gamma-aminobutyric acid transmembrane transporter activity; GO:0015180,L-alanine transmembrane transporter activity; GO:0005313,L-glutamate transmembrane transporter activity; GO:0015189,L-…	--
gene-LOC103827854	2.17	1.05	0.55	1.25667	0	0	0	0	#DIV/0!	54	26	14	0	0	0	2.96856e-07	2.38421e-06	up	NC_024800.2	26830813	26831451	+	LOC103827854	--	--	pectinesterase inhibitor 11-like [Brassica napus]	RecName: Full=Pectinesterase inhibitor 11 {ECO:0000305}; AltName: Full=Pectin methylesterase inhibitor 11 {ECO:0000303|PubMed:28082716}; Short=AtPMEI11 {ECO:0000303|PubMed:28082716}; Flags: Precursor;	SubName: Full=Uncharacterized protein {ECO:0000313|EnsemblPlants:Bra024869.1-P};	--	GO:0048046,apoplast; GO:0004857,enzyme inhibitor activity; GO:0046910,pectinesterase inhibitor activity; GO:0071669,plant-type cell wall organization or biogenesis	Plant invertase/pectin methylesterase inhibitor
gene-LOC103827861	0	0	0	0	0.88	1.75	0.9	1.17667	0	0	0	0	74	157	75	2.42269e-12	3.7544e-11	down	NC_024800.2	26996734	26999090	+	LOC103827861	--	K14376 poly(A) polymerase [EC:2.7.7.19] | (RefSeq) nuclear poly(A) polymerase 1-like (A)	PREDICTED: nuclear poly(A) polymerase 1-like [Brassica rapa]	RecName: Full=Nuclear poly(A) polymerase 1 {ECO:0000303|PubMed:18479511}; Short=PAP(I) {ECO:0000305}; Short=Poly(A) polymerase I {ECO:0000305}; EC=2.7.7.19 {ECO:0000269|PubMed:15297145}; AltName: Full=Polynucleotide adenylyltransferase 1 {ECO:0000305};	SubName: Full=Uncharacterized protein {ECO:0000313|EnsemblPlants:Bra024894.1-P};	Poly(A) polymerase and related nucleotidyltransferases	GO:0005634,nucleus; GO:0005524,ATP binding; GO:0046872,metal ion binding; GO:0004652,polynucleotide adenylyltransferase activity; GO:0003723,RNA binding; GO:0009908,flower development; GO:0048366,leaf development; GO:0006378,mRNA polyadenylation; GO:0008285,negative regulation of cell proliferation; GO:0045824,negative regulation of innate immune response; GO:0048451,petal formation; GO:0043631,R…	Nucleotidyltransferase domain
gene-LOC103827871	0	0	0	0	3.67	5.18	3.89	4.24667	0	0	0	0	288	435	301	7.94581e-19	2.26938e-17	down	NC_024800.2	27573948	27576962	+	LOC103827871	--	--	flocculation protein FLO11-like [Brassica napus]	--	SubName: Full=Uncharacterized protein {ECO:0000313|EnsemblPlants:Bra025020.1-P};	--	--	Protein of unknown function (DUF1296)
gene-LOC103827874	0.01	0.01	0	0.00666667	0.16	0.19	0.05	0.133333	-4.32193	4	5	0	60	76	18	9.41476e-06	5.77633e-05	down	NC_024795.2	13217615	13229029	-	LOC103827874	--	K14570 RNA exonuclease 1 [EC:3.1.-.-] | (RefSeq) small RNA degrading nuclease 1-like (A)	small RNA degrading nuclease 1-like [Brassica napus]	RecName: Full=Small RNA degrading nuclease 1; EC=3.1.-.-;	SubName: Full=Uncharacterized protein {ECO:0000313|EnsemblPlants:Bra029995.1-P};	3'-5' exonuclease	GO:0005634,nucleus; GO:0008408,3'-5' exonuclease activity; GO:0003676,nucleic acid binding; GO:0010587,miRNA catabolic process	--
gene-LOC103827884	0	0	0	0	0.76	1.16	0.68	0.866667	0	0	0	0	36	59	32	1.29588e-08	1.27649e-07	down	NC_024800.2	28109994	28111329	-	LOC103827884	--	--	uncharacterized protein DDB_G0271670-like [Brassica napus]	--	SubName: Full=BnaAnng10210D protein {ECO:0000313|EMBL:CDY49027.1};	--	--	--
gene-LOC103827890	2.3	2.29	1.73	2.10667	4.53	5.79	4.42	4.91333	-1.22174	107	106	83	193	264	186	0.000222952	0.00103124	down	NC_024800.2	28138691	28140959	-	LOC103827890	--	K12191 charged multivesicular body protein 2A | (RefSeq) hypothetical protein (A)	SNF7 family protein [Arabidopsis thaliana]	RecName: Full=Vacuolar protein sorting-associated protein 2 homolog 2; Short=AtVPS2-2; AltName: Full=Charged multivesicular body protein 2 homolog 2; AltName: Full=ESCRT-III complex subunit VPS2 homolog 2;	SubName: Full=SNF7 family protein {ECO:0000313|EMBL:ANM71026.1};	Vacuolar assembly/sorting protein DID4	GO:0000815,ESCRT III complex; GO:0015031,protein transport; GO:0007034,vacuolar transport	Snf7
gene-LOC103827891	1.29	0.67	0.26	0.74	3.16	2.25	2.58	2.66333	-1.84764	58	30	12	130	99	105	0.00185403	0.00677227	down	NC_024800.2	28142388	28144248	+	LOC103827891	--	K11855 ubiquitin carboxyl-terminal hydrolase 36/42 [EC:3.4.19.12] | (RefSeq) ubiquitin carboxyl-terminal hydrolase 9-like (A)	BnaAnng10140D [Brassica napus]	RecName: Full=CASP-like protein 1B1; Short=AtCASPL1B1;	RecName: Full=CASP-like protein {ECO:0000256|RuleBase:RU361233};	--	GO:0016021,integral component of membrane; GO:0005886,plasma membrane; GO:0051536,iron-sulfur cluster binding	Domain of unknown function (DUF588)
gene-LOC103827893	31.19	54.58	20.84	35.5367	2408.1	2912.04	3256.63	2858.92	-6.33002	631	1097	433	44564	57656	59461	5.00948e-99	2.76112e-96	down	NC_024800.2	28144549	28145067	+	LOC103827893	--	--	PREDICTED: uncharacterized protein LOC103827893 [Brassica rapa]	--	SubName: Full=Uncharacterized protein {ECO:0000313|EnsemblPlants:Bra033750.1-P};	--	--	Tapetum specific protein TAP35/TAP44
gene-LOC103827898	1.19	1.5	1.33	1.34	0.53	0.54	0.44	0.503333	1.41265	54	68	62	22	24	18	0.000268073	0.00121992	up	NC_024800.2	28171575	28172741	-	LOC103827898	--	K13448 calcium-binding protein CML | (RefSeq) probable calcium-binding protein CML43 (A)	PREDICTED: probable calcium-binding protein CML43 [Brassica rapa]	RecName: Full=Probable calcium-binding protein CML43; AltName: Full=Calmodulin-like protein 43;	SubName: Full=Uncharacterized protein {ECO:0000313|EnsemblPlants:Bra033745.1-P};	Calmodulin and related proteins (EF-Hand superfamily)	GO:0005509,calcium ion binding; GO:0046686,response to cadmium ion	Dockerin type I domain
gene-LOC103827906	21.06	23.74	20.46	21.7533	3.58	2.65	4.59	3.60667	2.5925	1600	1792	1596	249	197	315	7.24266e-38	6.41401e-36	up	NC_024800.2	28180595	28183720	+	LOC103827906	--	K22395 cinnamyl-alcohol dehydrogenase [EC:1.1.1.195] | (RefSeq) berberine bridge enzyme-like 24 isoform X2 (A)	PREDICTED: cannabidiolic acid synthase-like 1 isoform X2 [Brassica rapa]	RecName: Full=Berberine bridge enzyme-like 25 {ECO:0000303|PubMed:26037923}; Short=AtBBE-like 25 {ECO:0000303|PubMed:26037923}; EC=1.1.1.- {ECO:0000250|UniProtKB:O64743}; Flags: Precursor;	SubName: Full=Uncharacterized protein {ECO:0000313|EnsemblPlants:Bra033743.1-P};	--	GO:0005618,cell wall; GO:0005576,extracellular region; GO:0050660,flavin adenine dinucleotide binding; GO:0016614,oxidoreductase activity, acting on CH-OH group of donors	Berberine and berberine like
gene-LOC103827908	4.92	2.62	2.02	3.18667	1.23	0.73	2.05	1.33667	1.25341	899	476	378	206	131	337	0.00024207	0.0011127	up	NC_024800.2	28211915	28216597	-	LOC103827908	--	--	PREDICTED: uncharacterized protein LOC103827908 [Brassica rapa]	--	SubName: Full=Uncharacterized protein {ECO:0000313|EnsemblPlants:Bra033738.1-P};	--	GO:0016021,integral component of membrane	--
gene-LOC103827909	0.05	0.23	0.02	0.1	1.59	3.45	3.15	2.73	-4.77083	4	20	2	127	295	248	8.50729e-14	1.54761e-12	down	NC_024800.2	28218116	28220659	-	LOC103827909	--	--	PREDICTED: protein POLLENLESS 3-LIKE 1 isoform X2 [Brassica rapa]	RecName: Full=Protein POLLENLESS 3-LIKE 1 {ECO:0000303|Ref.4};	SubName: Full=Uncharacterized protein {ECO:0000313|EnsemblPlants:Bra033736.1-P};	--	GO:0005634,nucleus; GO:0007049,cell cycle; GO:0051301,cell division	--
gene-LOC103827912	0.04	0.14	0.11	0.0966667	1.26	1.23	0.67	1.05333	-3.4458	3	12	10	99	103	52	4.07755e-08	3.75885e-07	down	NC_024800.2	28222782	28225132	-	LOC103827912	--	K23222 nuclease HARBI1 [EC:3.1.-.-] | (RefSeq) uncharacterized protein LOC106308734 (A)	PREDICTED: uncharacterized protein LOC103827912 [Brassica rapa]	--	SubName: Full=Uncharacterized protein {ECO:0000313|EnsemblPlants:Bra033734.1-P};	--	--	--
gene-LOC103827917	0.05	0	0	0.0166667	1.07	1.2	1.42	1.23	-6.20555	4	0	0	72	86	94	2.74709e-11	3.77409e-10	down	NC_024800.2	28242326	28244204	+	LOC103827917	--	K23047 E3 ubiquitin-protein ligase UNKL [EC:2.3.2.27] | (RefSeq) zinc finger CCCH domain-containing protein 2 (A)	PREDICTED: zinc finger CCCH domain-containing protein 61-like [Brassica rapa]	RecName: Full=Zinc finger CCCH domain-containing protein 61; Short=AtC3H61;	SubName: Full=Uncharacterized protein {ECO:0000313|EnsemblPlants:Bra033731.1-P};	CCCH-type Zn-finger protein	GO:0010494,cytoplasmic stress granule; GO:0000932,P-body; GO:0003677,DNA binding; GO:0003700,DNA-binding transcription factor activity; GO:0046872,metal ion binding	RNA-binding, Nab2-type zinc finger
gene-LOC103827920	15.62	15.44	14.19	15.0833	1.95	2.11	1.9	1.98667	2.92453	947	930	883	108	125	104	6.10163e-65	1.37394e-62	up	NC_024795.2	13185480	13187034	-	LOC103827920	--	K22889 trichothecene 3-O-acetyltransferase [EC:2.3.1.-] | (RefSeq) uncharacterized acetyltransferase At3g50280-like (A)	PREDICTED: uncharacterized acetyltransferase At3g50280-like [Brassica rapa]	RecName: Full=Uncharacterized acetyltransferase At3g50280; EC=2.3.1.-;	SubName: Full=Uncharacterized protein {ECO:0000313|EMBL:ESQ45499.1};	--	GO:0016747,transferase activity, transferring acyl groups other than amino-acyl groups	Transferase family
gene-LOC103827931	3.05	3.58	1.86	2.83	7.55	6.62	6.17	6.78	-1.26048	369	430	231	835	783	673	3.96023e-05	0.000215481	down	NC_024800.2	28331412	28334717	+	LOC103827931	--	--	PREDICTED: nuclear polyadenylated RNA-binding protein 3 [Brassica rapa]	--	SubName: Full=Uncharacterized protein {ECO:0000313|EnsemblPlants:Bra033715.1-P};	--	--	--
gene-LOC103827932	0.18	0.25	0.2	0.21	0.76	1	0.45	0.736667	-1.81062	16	22	18	62	87	36	0.00187015	0.00682153	down	NC_024795.2	13176737	13179027	+	LOC103827932	--	K20716 mitogen-activated protein kinase kinase kinase 17/18 | (RefSeq) mitogen-activated protein kinase kinase kinase A-like (A)	PREDICTED: mitogen-activated protein kinase kinase kinase NPK1-like [Brassica rapa]	RecName: Full=Mitogen-activated protein kinase kinase kinase 18 {ECO:0000303|PubMed:26443375}; EC=2.7.11.25 {ECO:0000255|PROSITE-ProRule:PRU00159, ECO:0000269|PubMed:25680457, ECO:0000269|PubMed:26443375};	SubName: Full=Uncharacterized protein {ECO:0000313|EnsemblPlants:Bra030001.1-P};	MEKK and related serine/threonine protein kinases	GO:0005737,cytoplasm; GO:0005634,nucleus; GO:0005524,ATP binding; GO:0004709,MAP kinase kinase kinase activity; GO:0004672,protein kinase activity; GO:0004674,protein serine/threonine kinase activity; GO:0004702,NA; GO:0009738,abscisic acid-activated signaling pathway; GO:0032147,activation of protein kinase activity; GO:1902457,negative regulation of stomatal opening; GO:0009789,positive regulat…	Protein tyrosine kinase
gene-LOC103827941	0	0	0.02	0.00666667	0.29	0.45	0.42	0.386667	-5.85798	0	0	2	21	35	30	3.49007e-05	0.000192108	down	NC_024795.2	13162742	13164766	+	LOC103827941	--	K10863 aprataxin [EC:3.1.11.7 3.1.11.8 3.1.12.2] | (RefSeq) basic helix-loop-helix family protein (A)	PREDICTED: transcription factor HEC2-like [Brassica rapa]	RecName: Full=Transcription factor HEC2; AltName: Full=Basic helix-loop-helix protein 37; Short=AtbHLH37; Short=bHLH 37; AltName: Full=Protein HECATE 2; AltName: Full=Transcription factor EN 117; AltName: Full=bHLH transcription factor bHLH037;	SubName: Full=Uncharacterized protein {ECO:0000313|EnsemblPlants:Bra030002.1-P};	--	GO:0005634,nucleus; GO:0003677,DNA binding; GO:0003700,DNA-binding transcription factor activity; GO:0046983,protein dimerization activity; GO:0048462,carpel formation; GO:0080126,ovary septum development; GO:0006355,regulation of transcription, DNA-templated; GO:0006351,transcription, DNA-templated; GO:0010500,transmitting tissue development	Helix-loop-helix DNA-binding domain
gene-LOC103827946	7.95	6.35	8.16	7.48667	1.96	2	2.27	2.07667	1.85005	613	486	646	138	151	158	2.08148e-22	7.91628e-21	up	NC_024800.2	28407857	28411608	+	LOC103827946	--	--	PREDICTED: VAN3-binding protein [Brassica rapa]	RecName: Full=VAN3-binding protein {ECO:0000303|PubMed:19363154}; AltName: Full=Protein FORKED 1;	SubName: Full=BnaA06g36500D protein {ECO:0000313|EMBL:CDY22328.1};	--	GO:0009734,auxin-activated signaling pathway; GO:0010305,leaf vascular tissue pattern formation; GO:0010087,phloem or xylem histogenesis; GO:0009733,response to auxin	Plant pleckstrin homology-like region
gene-LOC103827963	0.74	1.24	0.83	0.936667	6.98	9.13	8.93	8.34667	-3.15559	89	148	102	766	1072	967	2.11153e-33	1.52001e-31	down	NC_024800.2	28468385	28474131	+	LOC103827963	--	--	PREDICTED: transcription factor bHLH92 [Brassica rapa]	RecName: Full=Transcription factor bHLH92; AltName: Full=Basic helix-loop-helix protein 92; Short=AtbHLH92; Short=bHLH 92; AltName: Full=Transcription factor EN 22; AltName: Full=bHLH transcription factor bHLH092;	SubName: Full=BnaA06g36620D protein {ECO:0000313|EMBL:CDY22340.1};	--	GO:0005634,nucleus; GO:0003677,DNA binding; GO:0003700,DNA-binding transcription factor activity; GO:0046983,protein dimerization activity; GO:0006355,regulation of transcription, DNA-templated; GO:0006351,transcription, DNA-templated	Helix-loop-helix DNA-binding domain
gene-LOC103827970	0.1	0.19	0.24	0.176667	0.75	0.64	0.7	0.696667	-1.97944	14	26	34	96	87	88	5.75528e-05	0.000303667	down	NC_024800.2	28519072	28523929	-	LOC103827970	--	K15505 DNA repair protein RAD5 [EC:3.6.4.-] | (RefSeq) putative SWI/SNF-related matrix-associated actin-dependent regulator of chromatin subfamily A member 3-like 3 (A)	PREDICTED: putative SWI/SNF-related matrix-associated actin-dependent regulator of chromatin subfamily A member 3-like 3 isoform X1 [Brassica rapa]	RecName: Full=DNA repair protein RAD5B {ECO:0000305}; EC=3.6.4.- {ECO:0000305}; AltName: Full=Putative SWI/SNF-related matrix-associated actin-dependent regulator of chromatin subfamily A member 3-like 3 {ECO:0000305}; Short=SMARCA3-like protein 3 {ECO:0000305}; AltName: Full=RAD5 homolog B {ECO:0000303|PubMed:18310306}; Short=AtRAD5B {ECO:0000303|PubMed:18310306};	SubName: Full=Uncharacterized protein {ECO:0000313|EnsemblPlants:Bra033682.1-P};	Helicase-like transcription factor HLTF/DNA helicase RAD5, DEAD-box superfamily	GO:0009941,chloroplast envelope; GO:0005634,nucleus; GO:0005524,ATP binding; GO:0004386,helicase activity; GO:0003676,nucleic acid binding; GO:0008270,zinc ion binding; GO:0016569,covalent chromatin modification; GO:0006281,DNA repair	SNF2 family N-terminal domain
gene-LOC103827972	0.64	0.55	0.47	0.553333	1.73	1.48	2.11	1.77333	-1.68024	122	104	92	302	276	364	1.41717e-08	1.38893e-07	down	NC_024800.2	28532368	28537269	-	LOC103827972	--	K19041 E3 ubiquitin-protein ligase RNF38/44 [EC:2.3.2.27] | (RefSeq) RING-H2 finger protein ATL16-like (A)	PREDICTED: RING-H2 finger protein ATL16 [Brassica rapa]	RecName: Full=RING-H2 finger protein ATL16; EC=2.3.2.27 {ECO:0000305}; AltName: Full=RING-type E3 ubiquitin transferase ATL16 {ECO:0000305};	SubName: Full=Uncharacterized protein {ECO:0000313|EnsemblPlants:Bra033680.1-P};	FOG: Predicted E3 ubiquitin ligase	GO:0016021,integral component of membrane; GO:0046872,metal ion binding; GO:0061630,ubiquitin protein ligase activity; GO:0043161,proteasome-mediated ubiquitin-dependent protein catabolic process	Zinc finger, C3HC4 type (RING finger)
gene-LOC103827973	0.23	0.28	0.19	0.233333	1.46	1.68	1.06	1.4	-2.58496	42	50	35	242	298	174	2.72427e-13	4.688e-12	down	NC_024800.2	28537811	28542462	+	LOC103827973	--	K07456 DNA mismatch repair protein MutS2 | (RefSeq) uncharacterized protein LOC110766748 (A)	PREDICTED: uncharacterized protein LOC103827973 [Brassica rapa]	--	SubName: Full=Uncharacterized protein {ECO:0000313|EnsemblPlants:Bra033679.1-P};	--	--	Domain of unknown function (DUF2828)
gene-LOC103827974	10.87	7.54	10.33	9.58	3.56	3.66	4.84	4.02	1.25283	637	439	622	191	210	256	6.84514e-10	7.99696e-09	up	NC_024800.2	28543060	28545503	+	LOC103827974	--	K06269 serine/threonine-protein phosphatase PP1 catalytic subunit [EC:3.1.3.16] | (RefSeq) serine/threonine-protein phosphatase PP1 isozyme 7 (A)	PREDICTED: serine/threonine-protein phosphatase PP1 isozyme 7 isoform X1 [Brassica rapa]	RecName: Full=Serine/threonine-protein phosphatase PP1 isozyme 7 {ECO:0000305}; EC=3.1.3.16 {ECO:0000269|PubMed:21222654}; AltName: Full=Type one protein phosphatase 7 {ECO:0000303|PubMed:17368080};	RecName: Full=Serine/threonine-protein phosphatase {ECO:0000256|RuleBase:RU004273}; EC=3.1.3.16 {ECO:0000256|RuleBase:RU004273};	Serine/threonine specific protein phosphatase PP1, catalytic subunit	GO:0005737,cytoplasm; GO:0005634,nucleus; GO:0046872,metal ion binding; GO:0004721,phosphoprotein phosphatase activity	Serine-threonine protein phosphatase N-terminal domain
gene-LOC103827982	31	26.6	25.69	27.7633	7.4	7.29	16.08	10.2567	1.43662	765	652	651	167	176	358	9.01341e-08	7.88759e-07	up	NC_024800.2	28594626	28595258	+	LOC103827982	--	--	PREDICTED: uncharacterized protein LOC103827982 [Brassica rapa]	--	SubName: Full=Uncharacterized protein {ECO:0000313|EnsemblPlants:Bo7g065270.1};	--	--	--
gene-LOC103827985	4.4	2.57	3.65	3.54	0.23	0	0.06	0.0966667	5.19459	169	98	144	8	0	2	2.94654e-16	6.7003e-15	up	NC_024800.2	28598224	28601306	+	LOC103827985	--	--	uncharacterized protein BNAA06G36820D [Brassica napus]	--	SubName: Full=BnaA06g36820D protein {ECO:0000313|EMBL:CDY22360.1};	--	GO:0016021,integral component of membrane	Protein of unknown function, DUF599
gene-LOC103827990	42.09	36.52	45.22	41.2767	17.27	20.13	17.06	18.1533	1.18509	1132	976	1249	425	530	414	5.99429e-15	1.20437e-13	up	NC_024800.2	28618684	28619594	-	LOC103827990	--	--	PREDICTED: uncharacterized protein LOC103827990 [Brassica rapa]	--	SubName: Full=Uncharacterized protein {ECO:0000313|EnsemblPlants:Bra033664.1-P};	--	--	--
gene-LOC103827997	508.66	534.5	406.75	483.303	248.72	196.86	238.19	227.923	1.08438	33787	35273	27742	15112	12797	14279	1.51926e-14	2.96851e-13	up	NC_024800.2	28648541	28650939	+	LOC103827997	--	K01365 cathepsin L [EC:3.4.22.15] | (RefSeq) cysteine proteinase RD21A-like (A)	PREDICTED: probable cysteine protease RD21B [Brassica rapa]	RecName: Full=Probable cysteine protease RD21B {ECO:0000305}; EC=3.4.22.- {ECO:0000305}; Flags: Precursor;	SubName: Full=Uncharacterized protein {ECO:0000313|EnsemblPlants:Bra033657.1-P};	Cysteine proteinase Cathepsin L	GO:0005829,cytosol; GO:0005783,endoplasmic reticulum; GO:0005615,extracellular space; GO:0005764,lysosome; GO:0005773,vacuole; GO:0004197,cysteine-type endopeptidase activity; GO:0051603,proteolysis involved in cellular protein catabolic process; GO:0009651,response to salt stress	Granulin
gene-LOC103828004	0.36	0.3	0.29	0.316667	0.87	0.68	0.92	0.823333	-1.37851	48	39	39	106	89	110	0.000858385	0.00343624	down	NC_024800.2	28670771	28675090	-	LOC103828004	--	--	--	--	--	--	--	--
gene-LOC103828023	0.23	0.54	0.76	0.51	1.15	2.11	2.26	1.84	-1.85114	28	66	96	130	255	251	0.000223229	0.00103226	down	NC_024795.2	13055606	13059885	-	LOC103828023	--	K22533 protein Lines | (RefSeq) uncharacterized protein LOC109018971 isoform X1 (A)	PREDICTED: uncharacterized protein LOC103828023 isoform X4 [Brassica rapa]	--	SubName: Full=Uncharacterized protein {ECO:0000313|EnsemblPlants:Bra030011.1-P};	--	--	--
gene-LOC103828025	0.06	0.07	0.01	0.0466667	0.32	0.21	0.43	0.32	-2.77761	8	10	2	42	30	56	0.000313693	0.00140382	down	NC_024800.2	28760608	28765338	+	LOC103828025	--	K01087 trehalose 6-phosphate phosphatase [EC:3.1.3.12] | (RefSeq) probable trehalose-phosphate phosphatase H (A)	PREDICTED: probable trehalose-phosphate phosphatase H isoform X1 [Brassica rapa]	RecName: Full=Probable trehalose-phosphate phosphatase H; Short=AtTPPH; EC=3.1.3.12; AltName: Full=Trehalose 6-phosphate phosphatase;	RecName: Full=Trehalose 6-phosphate phosphatase {ECO:0000256|RuleBase:RU361117}; EC=3.1.3.12 {ECO:0000256|RuleBase:RU361117};	Trehalose-6-phosphate synthase component TPS1 and related subunits	GO:0005829,cytosol; GO:0005634,nucleus; GO:0004805,trehalose-phosphatase activity; GO:0005992,trehalose biosynthetic process	Trehalose-phosphatase
gene-LOC103828026	0.01	0	0	0.00333333	0.11	0.07	0.12	0.1	-4.90689	2	0	0	21	14	22	0.000650376	0.00268805	down	NC_024800.2	28768160	28773446	-	LOC103828026	--	K08051 pleckstrin homology domain containing family A member 8 | (RefSeq) glycolipid transfer protein (A)	PREDICTED: ACD11 homolog protein-like [Brassica rapa]	RecName: Full=ACD11 homolog protein {ECO:0000303|PubMed:18657186}; AltName: Full=Probable ceramide-1-phosphate transfer protein {ECO:0000305};	SubName: Full=Uncharacterized protein {ECO:0000313|EnsemblPlants:Bra033633.1-P};	Uncharacterized conserved protein	GO:0005737,cytoplasm; GO:0005634,nucleus; GO:0120013,intermembrane lipid transfer activity	Glycolipid transfer protein (GLTP)
gene-LOC103828033	0.08	0	0	0.0266667	10.24	9.52	6.35	8.70333	-8.35039	4	0	0	492	489	301	1.16848e-25	5.57503e-24	down	NC_024800.2	28800179	28801525	+	LOC103828033	--	K17535 serine/threonine-protein kinase TNNI3K [EC:2.7.11.1] | (RefSeq) uncharacterized protein LOC110615575 (A)	PREDICTED: F-box/kelch-repeat protein At4g39580 [Brassica rapa]	RecName: Full=F-box/kelch-repeat protein At4g39580;	SubName: Full=BnaA06g40530D protein {ECO:0000313|EMBL:CDY53174.1};	FOG: Kelch repeat	--	Galactose oxidase, central domain
gene-LOC103828034	0.34	0.29	0.36	0.33	1.08	1.2	0.75	1.01	-1.61382	41	34	44	119	141	81	0.000143373	0.00069356	down	NC_024800.2	28801777	28805090	+	LOC103828034	--	K22262 WD repeat and FYVE domain-containing protein 3 | (RefSeq) protein SPIRRIG (A)	PREDICTED: pentatricopeptide repeat-containing protein At4g39530 [Brassica rapa]	RecName: Full=Pentatricopeptide repeat-containing protein At4g39530;	SubName: Full=Uncharacterized protein {ECO:0000313|EnsemblPlants:Bra033627.1-P};	FOG: PPR repeat	GO:0043231,intracellular membrane-bounded organelle; GO:0004519,endonuclease activity; GO:0003723,RNA binding; GO:0009451,RNA modification	Tetratricopeptide repeat
gene-LOC103828036	1.1	1.82	0.97	1.29667	0.03	0	0	0.01	7.01866	95	156	86	2	0	0	2.21046e-11	3.07468e-10	up	NC_024800.2	28808331	28810542	+	LOC103828036	--	K15405 midchain alkane hydroxylase | (RefSeq) CYP96A15; cytochrome P450, family 96, subfamily A, polypeptide 15 (A)	PREDICTED: alkane hydroxylase MAH1-like [Brassica rapa]	RecName: Full=Alkane hydroxylase MAH1 {ECO:0000303|PubMed:17905869}; EC=1.14.-.- {ECO:0000305|PubMed:17905869}; AltName: Full=Cytochrome P450 96A15 {ECO:0000305}; AltName: Full=Protein MID-CHAIN ALKANE HYDROXYLASE 1 {ECO:0000303|PubMed:17905869};	SubName: Full=Uncharacterized protein {ECO:0000313|EnsemblPlants:Bra033626.1-P};	Cytochrome P450 CYP4/CYP19/CYP26 subfamilies	GO:0005783,endoplasmic reticulum; GO:0005789,endoplasmic reticulum membrane; GO:0016021,integral component of membrane; GO:0020037,heme binding; GO:0005506,iron ion binding; GO:0080133,midchain alkane hydroxylase activity; GO:0010025,wax biosynthetic process	Cytochrome P450
gene-LOC103828038	0	0	0	0	0.59	0.43	0.13	0.383333	0	0	0	0	41	32	9	2.68768e-06	1.82518e-05	down	NC_024800.2	28817811	28819753	+	LOC103828038	--	K15405 midchain alkane hydroxylase | (RefSeq) hypothetical protein (A)	PREDICTED: alkane hydroxylase MAH1-like [Brassica rapa]	RecName: Full=Alkane hydroxylase MAH1 {ECO:0000303|PubMed:17905869}; EC=1.14.-.- {ECO:0000305|PubMed:17905869}; AltName: Full=Cytochrome P450 96A15 {ECO:0000305}; AltName: Full=Protein MID-CHAIN ALKANE HYDROXYLASE 1 {ECO:0000303|PubMed:17905869};	SubName: Full=Uncharacterized protein {ECO:0000313|EnsemblPlants:Bo7g119150.1};	Cytochrome P450 CYP4/CYP19/CYP26 subfamilies	GO:0005783,endoplasmic reticulum; GO:0005789,endoplasmic reticulum membrane; GO:0016021,integral component of membrane; GO:0020037,heme binding; GO:0005506,iron ion binding; GO:0080133,midchain alkane hydroxylase activity; GO:0010025,wax biosynthetic process	Cytochrome P450
gene-LOC103828039	0.24	0.05	0.2	0.163333	0.02	0.05	0.03	0.0333333	2.29278	32	6	28	2	6	4	0.00769337	0.0232895	up	NC_024800.2	28821636	28825058	-	LOC103828039	--	K15405 midchain alkane hydroxylase | (RefSeq) alkane hydroxylase MAH1 (A)	PREDICTED: alkane hydroxylase MAH1 [Brassica rapa]	RecName: Full=Alkane hydroxylase MAH1 {ECO:0000303|PubMed:17905869}; EC=1.14.-.- {ECO:0000305|PubMed:17905869}; AltName: Full=Cytochrome P450 96A15 {ECO:0000305}; AltName: Full=Protein MID-CHAIN ALKANE HYDROXYLASE 1 {ECO:0000303|PubMed:17905869};	SubName: Full=Uncharacterized protein {ECO:0000313|EnsemblPlants:Bra033623.1-P};	Cytochrome P450 CYP4/CYP19/CYP26 subfamilies	GO:0005783,endoplasmic reticulum; GO:0005789,endoplasmic reticulum membrane; GO:0016021,integral component of membrane; GO:0020037,heme binding; GO:0005506,iron ion binding; GO:0080133,midchain alkane hydroxylase activity; GO:0010025,wax biosynthetic process	Cytochrome P450
gene-LOC103828040	12.2	10.72	6.21	9.71	1.42	0.98	1.4	1.26667	2.93843	1747	1526	913	186	137	181	1.02105e-29	6.18134e-28	up	NC_024800.2	28825320	28828993	-	LOC103828040	--	K15405 midchain alkane hydroxylase | (RefSeq) CYP96A15; cytochrome P450, family 96, subfamily A, polypeptide 15 (A)	PREDICTED: alkane hydroxylase MAH1 [Brassica rapa]	RecName: Full=Alkane hydroxylase MAH1 {ECO:0000303|PubMed:17905869}; EC=1.14.-.- {ECO:0000305|PubMed:17905869}; AltName: Full=Cytochrome P450 96A15 {ECO:0000305}; AltName: Full=Protein MID-CHAIN ALKANE HYDROXYLASE 1 {ECO:0000303|PubMed:17905869};	SubName: Full=Uncharacterized protein {ECO:0000313|EnsemblPlants:Bra033622.1-P};	Cytochrome P450 CYP4/CYP19/CYP26 subfamilies	GO:0005783,endoplasmic reticulum; GO:0005789,endoplasmic reticulum membrane; GO:0016021,integral component of membrane; GO:0020037,heme binding; GO:0005506,iron ion binding; GO:0080133,midchain alkane hydroxylase activity; GO:0010025,wax biosynthetic process	Cytochrome P450
gene-LOC103828041	4.88	3.57	2.7	3.71667	0.58	0.54	0.3	0.473333	2.97308	511	371	290	56	55	28	2.80749e-20	9.14266e-19	up	--	--	--	--	--	--	--
gene-LOC103828057	0.05	0.03	0.06	0.0466667	0	0.01	0	0.00333333	3.80735	12	8	14	0	2	0	0.00666838	0.0205874	up	--	--	--	--	--	--	--
gene-LOC103828067	0.11	0.18	0.05	0.113333	3.55	4.21	1.94	3.23333	-4.83438	14	22	6	410	520	221	3.6818e-25	1.71241e-23	down	NC_024800.2	28947731	28951054	+	LOC103828067	--	K11644 paired amphipathic helix protein Sin3a | (RefSeq) paired amphipathic helix protein Sin3-like 4 (A)	PREDICTED: uncharacterized protein LOC103828067 [Brassica rapa]	--	SubName: Full=Uncharacterized protein {ECO:0000313|EnsemblPlants:Bra033595.1-P};	--	GO:0016021,integral component of membrane	Protein of unknown function (DUF1163)
gene-LOC103828068	1.27	1.13	0.81	1.07	0.51	0.68	0.42	0.536667	0.995513	95	84	62	35	50	28	0.00403512	0.0133369	up	NC_024800.2	28951717	28953823	+	LOC103828068	--	K09755 ferulate-5-hydroxylase [EC:1.14.-.-] | (RefSeq) cytochrome P450 84A1-like (A)	PREDICTED: cytochrome P450 84A1-like [Brassica rapa]	RecName: Full=Cytochrome P450 84A1; EC=1.14.-.-; AltName: Full=Ferulate-5-hydroxylase; Short=F5H;	SubName: Full=Uncharacterized protein {ECO:0000313|EnsemblPlants:Bo7g119430.1};	Cytochrome P450 CYP2 subfamily	GO:0005783,endoplasmic reticulum; GO:0016021,integral component of membrane; GO:0016020,membrane; GO:0020037,heme binding; GO:0005506,iron ion binding; GO:0004497,monooxygenase activity; GO:0016709,oxidoreductase activity, acting on paired donors, with incorporation or reduction of molecular oxygen, NAD(P)H as one donor, and incorporation of one atom of oxygen; GO:0009809,lignin biosynthetic proc…	Cytochrome P450
gene-LOC103828070	0	0	0	0	0.57	0.59	0.61	0.59	0	0	0	0	60	67	64	1.05745e-10	1.35818e-09	down	NC_024795.2	13044664	13047625	+	LOC103828070	--	K13944 LOB domain-containing protein 16 | (RefSeq) LOB domain-containing protein 16-like (A)	LOB domain-containing protein 28-like [Brassica napus]	RecName: Full=LOB domain-containing protein 28; AltName: Full=ASYMMETRIC LEAVES 2-like protein 25; Short=AS2-like protein 25;	SubName: Full=Uncharacterized protein {ECO:0000313|EnsemblPlants:Bra030013.1-P};	--	--	Lateral organ boundaries (LOB) domain
gene-LOC103828071	0.95	0.62	0.73	0.766667	0.06	0.16	0.06	0.0933333	3.03814	72	47	57	4	12	4	2.05698e-07	1.6946e-06	up	NC_024800.2	28958796	28961461	+	LOC103828071	--	K01179 endoglucanase [EC:3.2.1.4] | (RefSeq) endoglucanase 23-like (A)	PREDICTED: endoglucanase 23-like [Brassica rapa]	RecName: Full=Endoglucanase 23; EC=3.2.1.4; AltName: Full=Endo-1,4-beta glucanase 23; Flags: Precursor;	SubName: Full=Uncharacterized protein {ECO:0000313|EnsemblPlants:Bra033592.1-P};	--	GO:0005576,extracellular region; GO:0008810,cellulase activity; GO:0071555,cell wall organization; GO:0030245,cellulose catabolic process	Glycosyl hydrolase family 9
gene-LOC103828083	1.25	0.96	0.45	0.886667	0.07	0.07	0	0.0466667	4.24793	38	29	14	2	2	0	3.93556e-05	0.000214329	up	NC_024800.2	28998276	28999052	-	LOC103828083	--	K14488 SAUR family protein | (RefSeq) auxin-induced protein 15A-like (A)	PREDICTED: auxin-induced protein 15A-like [Brassica rapa]	RecName: Full=Auxin-responsive protein SAUR50 {ECO:0000303|PubMed:12036261}; AltName: Full=Protein SMALL AUXIN UP RNA 50 {ECO:0000303|PubMed:12036261};	SubName: Full=Uncharacterized protein {ECO:0000313|EnsemblPlants:Bo7g119560.1};	--	GO:0009734,auxin-activated signaling pathway; GO:0040008,regulation of growth	Auxin responsive protein
gene-LOC103828088	43.68	49.83	78.2	57.2367	20.03	15.55	32.41	22.6633	1.33658	1335	1513	2454	560	465	894	2.3914e-07	1.94778e-06	up	NC_024800.2	29030536	29031319	+	LOC103828088	--	K01802 peptidylprolyl isomerase [EC:5.2.1.8] | (RefSeq) peptidyl-prolyl cis-trans isomerase CYP18-3-like (A)	PREDICTED: peptidyl-prolyl cis-trans isomerase CYP18-3-like [Brassica rapa]	RecName: Full=Peptidyl-prolyl cis-trans isomerase CYP18-3; Short=PPIase CYP18-3; EC=5.2.1.8; AltName: Full=Cyclophilin of 18 kDa 3; AltName: Full=Cyclosporin A-binding protein; AltName: Full=Rotamase cyclophilin-1;	RecName: Full=Peptidyl-prolyl cis-trans isomerase {ECO:0000256|RuleBase:RU363019}; Short=PPIase {ECO:0000256|RuleBase:RU363019}; EC=5.2.1.8 {ECO:0000256|RuleBase:RU363019};	Cyclophilin type peptidyl-prolyl cis-trans isomerase	GO:0048046,apoplast; GO:0005829,cytosol; GO:0005886,plasma membrane; GO:0003755,peptidyl-prolyl cis-trans isomerase activity; GO:0009785,blue light signaling pathway; GO:0009742,brassinosteroid mediated signaling pathway; GO:0009704,de-etiolation; GO:0009626,plant-type hypersensitive response; GO:0006457,protein folding; GO:0009585,red, far-red light phototransduction; GO:0001932,regulation of pr…	Cyclophilin type peptidyl-prolyl cis-trans isomerase/CLD
gene-LOC103828091	9.83	8.71	5.53	8.02333	16.32	20.53	27.04	21.2967	-1.40835	495	436	286	752	1012	1229	6.13302e-06	3.89956e-05	down	NC_024800.2	29036056	29037469	-	LOC103828091	--	K09422 transcription factor MYB, plant | (RefSeq) transcription repressor MYB4 isoform X1 (A)	PREDICTED: transcription repressor MYB4 [Brassica rapa]	RecName: Full=Transcription repressor MYB4; AltName: Full=Myb-related protein 4; Short=AtMYB4;	SubName: Full=Transcription factor MYB4 {ECO:0000313|EMBL:ABQ81932.1};	Transcription factor, Myb superfamily	GO:0005634,nucleus; GO:0003677,DNA binding; GO:0003700,DNA-binding transcription factor activity; GO:0000981,DNA-binding transcription factor activity, RNA polymerase II-specific; GO:0043565,sequence-specific DNA binding; GO:0001135,RNA polymerase II transcription regulator recruiting activity; GO:0044212,transcription regulatory region DNA binding; GO:0030154,cell differentiation; GO:1903086,neg…	--
gene-LOC103828101	0.03	0.01	0	0.0133333	0.97	1.4	2.03	1.46667	-6.78136	4	2	0	134	207	277	2.57655e-20	8.4203e-19	down	NC_024800.2	29111796	29116434	-	LOC103828101	--	K23280 rhamnogalacturonan I rhamnosyltransferase [EC:2.4.1.351] | (RefSeq) hypothetical protein (A)	BnaA06g40810D, partial [Brassica napus]	RecName: Full=Protein ROOT HAIR SPECIFIC 17 {ECO:0000303|PubMed:19448035, ECO:0000312|EMBL:ARJ31444.1}; EC=2.4.1.- {ECO:0000305}; AltName: Full=O-fucosyltransferase 32 {ECO:0000305}; Short=O-FucT-32 {ECO:0000305}; AltName: Full=O-fucosyltransferase family protein {ECO:0000305};	SubName: Full=BnaA06g40810D protein {ECO:0000313|EMBL:CDY69289.1}; Flags: Fragment;	--	GO:0016021,integral component of membrane; GO:0016757,transferase activity, transferring glycosyl groups; GO:0006004,fucose metabolic process; GO:0006486,protein glycosylation	--
gene-LOC103828104	0.42	0.49	0.21	0.373333	0.08	0.08	0.05	0.07	2.41504	61	70	32	10	12	6	1.15776e-05	6.97923e-05	up	NC_024800.2	29120606	29124883	-	LOC103828104	--	K03028 26S proteasome regulatory subunit N1 | (RefSeq) LOW QUALITY PROTEIN: protein NLP2-like (A)	PREDICTED: protein NLP3 isoform X2 [Brassica rapa]	RecName: Full=Protein NLP3; Short=AtNLP3; AltName: Full=NIN-like protein 3; AltName: Full=Nodule inception protein-like protein 3;	SubName: Full=Uncharacterized protein {ECO:0000313|EnsemblPlants:Bra033561.1-P};	--	GO:0005634,nucleus; GO:0003677,DNA binding; GO:0003700,DNA-binding transcription factor activity; GO:0006355,regulation of transcription, DNA-templated; GO:0006351,transcription, DNA-templated	--
gene-LOC103828141	17.7	14.84	12.4	14.98	3.3	3.12	5.3	3.90667	1.93903	892	743	642	152	154	241	9.81924e-17	2.34702e-15	up	NC_024795.2	13000375	13003539	+	LOC103828141	--	K04708 3-dehydrosphinganine reductase [EC:1.1.1.102] | (RefSeq) 3-dehydrosphinganine reductase TSC10A-like (A)	PREDICTED: uncharacterized protein LOC103828141 isoform X1 [Brassica rapa]	--	SubName: Full=Uncharacterized protein {ECO:0000313|EnsemblPlants:Bra030018.1-P};	17 beta-hydroxysteroid dehydrogenase type 3, HSD17B3	--	NAD(P)H-binding
gene-LOC103828147	64.76	59.93	62.82	62.5033	29.41	27.19	49.49	35.3633	0.821679	2855	2625	2844	1186	1173	1969	7.57638e-06	4.72775e-05	up	NC_024801.2	65380	67024	-	LOC103828147	--	K17345 tetraspanin-5 | (RefSeq) tetraspanin-19-like (A)	PREDICTED: tetraspanin-19 [Brassica rapa]	RecName: Full=Tetraspanin-19; AltName: Full=TOM2A homologous protein 3;	SubName: Full=Uncharacterized protein {ECO:0000313|EnsemblPlants:Bra036498.1-P};	--	GO:0016021,integral component of membrane; GO:0005774,vacuolar membrane	--
gene-LOC103828163	0.17	0.27	0.14	0.193333	0.52	0.4	0.49	0.47	-1.28157	71	113	60	198	163	185	0.00137339	0.00522004	down	NC_024795.2	12966001	12976746	+	LOC103828163	--	--	PREDICTED: extensin-like [Brassica oleracea var. oleracea]	--	SubName: Full=Uncharacterized protein {ECO:0000313|EnsemblPlants:Bo1g084890.1};	--	--	Prolamin-like
gene-LOC103828165	0.04	0.04	0.04	0.04	0.33	0.47	0.57	0.456667	-3.51307	2	2	2	16	24	27	0.000380419	0.00166649	down	NC_024801.2	160190	161739	+	LOC103828165	--	--	PREDICTED: uncharacterized protein LOC103828165 [Brassica rapa]	--	SubName: Full=Uncharacterized protein {ECO:0000313|EnsemblPlants:Bra036481.1-P};	--	--	--
gene-LOC103828166	4.7	5.57	2.65	4.30667	1.54	2.03	2.94	2.17	0.988877	147	173	85	44	62	83	0.00303875	0.0104118	up	NC_024801.2	163727	164528	-	LOC103828166	--	--	PREDICTED: proline-rich receptor-like protein kinase PERK2 [Brassica rapa]	--	SubName: Full=Uncharacterized protein {ECO:0000313|EnsemblPlants:Bra036479.1-P};	--	GO:0016021,integral component of membrane	CD34/Podocalyxin family
gene-LOC103828186	0	0	0	0	0.11	0.08	0	0.0633333	0	0	0	0	20	16	0	0.00568055	0.0179144	down	NC_024795.2	12941702	12946881	+	LOC103828186	--	K03006 DNA-directed RNA polymerase II subunit RPB1 [EC:2.7.7.6] | (RefSeq) DNA-directed RNA polymerase II subunit RPB1-like (A)	PREDICTED: uncharacterized protein LOC103828186 [Brassica rapa]	RecName: Full=Precursor of CEP9 {ECO:0000303|PubMed:24179096}; Short=PCEP9 {ECO:0000303|PubMed:24179096}; Contains: RecName: Full=C-terminally encoded peptide 9.1 {ECO:0000303|PubMed:24179096}; Short=CEP9.1 {ECO:0000303|PubMed:24179096}; Short=CEP9a {ECO:0000303|PubMed:25324386}; Contains: RecName: Full=C-terminally encoded peptide 9.2 {ECO:0000303|PubMed:24179096}; Short=CEP9.2 {ECO:0000303|PubM…	SubName: Full=Uncharacterized protein {ECO:0000313|EnsemblPlants:Bra030022.1-P};	--	GO:0048046,apoplast; GO:0005179,hormone activity; GO:0006995,cellular response to nitrogen starvation; GO:1902025,nitrate import; GO:2000023,regulation of lateral root development; GO:1901371,regulation of leaf morphogenesis; GO:2000280,regulation of root development; GO:0060359,response to ammonium ion; GO:0009733,response to auxin; GO:1901698,response to nitrogen compound; GO:0006970,response t…	--
gene-LOC103828198	22.92	21.94	22.36	22.4067	8.35	8.2	9.55	8.7	1.36484	2071	1970	2075	690	725	779	5.03248e-28	2.76554e-26	up	NC_024795.2	12921819	12927872	+	LOC103828198	--	K09587 steroid 22-alpha-hydroxylase [EC:1.14.13.-] | (RefSeq) cytochrome P450 90B1 (A)	PREDICTED: cytochrome P450 90B1 isoform X1 [Brassica rapa]	RecName: Full=Cytochrome P450 90B1; EC=1.14.-.-; AltName: Full=Protein DWARF 4; Short=Dwarf4; AltName: Full=Steroid 22-alpha-hydroxylase;	SubName: Full=Uncharacterized protein {ECO:0000313|EnsemblPlants:Bo01514s010.1};	Cytochrome P450 CYP4/CYP19/CYP26 subfamilies	GO:0005783,endoplasmic reticulum; GO:0016021,integral component of membrane; GO:0080132,fatty acid alpha-hydroxylase activity; GO:0020037,heme binding; GO:0005506,iron ion binding; GO:0016705,oxidoreductase activity, acting on paired donors, with incorporation or reduction of molecular oxygen; GO:0010012,steroid 22-alpha hydroxylase activity; GO:0016132,brassinosteroid biosynthetic process; GO:00…	Cytochrome P450
gene-LOC103828202	0	0	0	0	0.12	0.25	0.2	0.19	0	0	0	0	12	26	19	2.00089e-05	0.000115491	down	NC_024795.2	28917223	28920807	+	LOC103828202	--	K03327 multidrug resistance protein, MATE family | (RefSeq) protein DETOXIFICATION 24-like (A)	PREDICTED: protein DETOXIFICATION 24-like [Brassica rapa]	RecName: Full=Protein DETOXIFICATION 24 {ECO:0000303|PubMed:11739388}; Short=AtDTX24 {ECO:0000303|PubMed:11739388}; AltName: Full=Multidrug and toxic compound extrusion protein 24 {ECO:0000305}; Short=MATE protein 24 {ECO:0000305};	RecName: Full=Protein DETOXIFICATION {ECO:0000256|RuleBase:RU004914}; AltName: Full=Multidrug and toxic compound extrusion protein {ECO:0000256|RuleBase:RU004914};	Uncharacterized membrane protein, predicted efflux pump	GO:0016021,integral component of membrane; GO:0015297,antiporter activity; GO:0015238,drug transmembrane transporter activity; GO:0006855,drug transmembrane transport	MatE
gene-LOC103828206	1.49	1.43	0.98	1.3	4.43	3.92	4.28	4.21	-1.69531	355	338	241	966	915	921	1.02245e-12	1.6517e-11	down	NC_024795.2	28883608	28889722	-	LOC103828206	--	K00549 5-methyltetrahydropteroyltriglutamate--homocysteine methyltransferase [EC:2.1.1.14] | (RefSeq) protein QUIRKY-like (A)	PREDICTED: protein QUIRKY [Brassica rapa]	RecName: Full=Protein QUIRKY {ECO:0000303|PubMed:19180193};	SubName: Full=Uncharacterized protein {ECO:0000313|EnsemblPlants:Bra036443.1-P};	--	GO:0016021,integral component of membrane; GO:0005886,plasma membrane; GO:0009506,plasmodesma; GO:0016757,transferase activity, transferring glycosyl groups; GO:0099402,plant organ development	FlgA N-terminal domain
gene-LOC103828207	19.39	19.53	15.84	18.2533	7.72	6.74	6.91	7.12333	1.35754	1070	1071	898	390	364	344	2.21432e-18	6.09426e-17	up	NC_024795.2	28880745	28882945	+	LOC103828207	--	K20891 beta-glucuronosyltransferase [EC:2.4.1.-] | (RefSeq) hypothetical protein (A)	PREDICTED: beta-glucuronosyltransferase GlcAT14A isoform X1 [Brassica rapa]	RecName: Full=Beta-glucuronosyltransferase GlcAT14B {ECO:0000305}; EC=2.4.1.- {ECO:0000305}; AltName: Full=GT14 family glucuronic acid transferase 2 {ECO:0000305}; Short=AtGlcAT14B {ECO:0000303|PubMed:24739253};	SubName: Full=Uncharacterized protein {ECO:0000313|EnsemblPlants:Bo1g153620.1};	Branching enzyme	GO:0000139,Golgi membrane; GO:0016021,integral component of membrane; GO:0008375,acetylglucosaminyltransferase activity; GO:0015020,glucuronosyltransferase activity	Core-2/I-Branching enzyme
gene-LOC103828208	0	0.09	0	0.03	0.44	0.54	0.31	0.43	-3.8413	0	6	0	26	34	18	0.00209823	0.00753824	down	NC_024795.2	28878328	28880013	+	LOC103828208	--	K10206 LL-diaminopimelate aminotransferase [EC:2.6.1.83] | (RefSeq) LL-diaminopimelate aminotransferase, chloroplastic isoform X1 (A)	F-box protein KIB4-like [Brassica napus]	RecName: Full=F-box protein KIB4 {ECO:0000303|PubMed:28575660}; AltName: Full=Protein KINK SUPPRESSED IN BZR1-1D 4 {ECO:0000303|PubMed:28575660};	SubName: Full=Uncharacterized protein {ECO:0000313|EnsemblPlants:Bra036441.1-P};	--	GO:0005737,cytoplasm; GO:0005730,nucleolus; GO:0009742,brassinosteroid mediated signaling pathway; GO:1900459,positive regulation of brassinosteroid mediated signaling pathway; GO:0042787,NA	F-box domain
gene-LOC103828210	18.34	18.06	18.15	18.1833	8.52	8.59	9.56	8.89	1.03236	1641	1605	1667	697	752	772	1.20993e-18	3.4056e-17	up	NC_024795.2	28860902	28864646	+	LOC103828210	--	K13863 solute carrier family 7 (cationic amino acid transporter), member 1 | (RefSeq) cationic amino acid transporter 4, vacuolar (A)	BnaAnng23630D [Brassica napus]	RecName: Full=Cationic amino acid transporter 4, vacuolar;	SubName: Full=BnaAnng23630D protein {ECO:0000313|EMBL:CDY67136.1};	Amino acid transporters	GO:0016021,integral component of membrane; GO:0009705,plant-type vacuole membrane; GO:0005774,vacuolar membrane; GO:0005773,vacuole; GO:0015171,amino acid transmembrane transporter activity	C-terminus of AA_permease
gene-LOC103828229	0.33	0.07	0.18	0.193333	0.7	1.44	1.23	1.12333	-2.53862	24	5	14	47	104	82	0.000108826	0.00054133	down	NC_024795.2	28794338	28796712	+	LOC103828229	--	--	PREDICTED: uncharacterized protein LOC103828229 [Brassica rapa]	RecName: Full=Protein SINE2 {ECO:0000303|PubMed:24891605};	SubName: Full=Uncharacterized protein {ECO:0000313|EnsemblPlants:Bra036421.1-P};	--	GO:0016021,integral component of membrane; GO:0005635,nuclear envelope; GO:0031965,nuclear membrane; GO:0061760,antifungal innate immune response	--
gene-LOC103828232	0.84	0.95	0.58	0.79	1.8	2.61	2.49	2.3	-1.54171	64	72	45	125	194	171	6.51401e-05	0.000339577	down	NC_024795.2	28791531	28793851	+	LOC103828232	--	K23222 nuclease HARBI1 [EC:3.1.-.-] | (RefSeq) protein ALP1-like (A)	PREDICTED: DUF724 domain-containing protein 2-like isoform X1 [Brassica rapa]	RecName: Full=DUF724 domain-containing protein 10 {ECO:0000305}; Short=AtDUF10 {ECO:0000303|PubMed:19795213};	SubName: Full=Uncharacterized protein {ECO:0000313|EnsemblPlants:Bra036420.1-P};	--	GO:0040008,regulation of growth	Agenet domain
gene-LOC103828233	34.8	29.63	31.75	32.06	19.14	19.13	15.64	17.97	0.835184	1602	1355	1501	806	862	650	1.18903e-09	1.3461e-08	up	NC_024795.2	28784209	28785821	-	LOC103828233	--	K00059 3-oxoacyl-[acyl-carrier protein] reductase [EC:1.1.1.100] | (RefSeq) short-chain type dehydrogenase/reductase (A)	hypothetical protein CUMW_047970 [Citrus unshiu]	RecName: Full=NADPH-dependent aldehyde reductase-like protein, chloroplastic {ECO:0000250|UniProtKB:Q9SQR2}; EC=1.1.1.- {ECO:0000250|UniProtKB:Q9SQR2}; Flags: Precursor;	SubName: Full=Uncharacterized protein {ECO:0000313|EMBL:GAY39908.1};	Reductases with broad range of substrate specificities	GO:0009507,chloroplast; GO:0016491,oxidoreductase activity	--
gene-LOC103828236	0	0	0	0	0.02	0.06	0.06	0.0466667	0	0	0	0	4	10	10	0.00558733	0.0176747	down	--	--	--	--	--	--	--
gene-LOC103828237	2.48	2.45	1.71	2.21333	1.41	0.91	1.32	1.21333	0.867245	150	147	106	78	54	72	0.00158984	0.00592682	up	NC_024795.2	28766317	28768448	+	LOC103828237	--	K06236 collagen, type I, alpha | (RefSeq) hypothetical protein (A)	PREDICTED: myb-related protein 2-like [Brassica rapa]	RecName: Full=Myb-related protein 2 {ECO:0000303|PubMed:21255164}; AltName: Full=Myb family transcription factor PHL9 {ECO:0000305}; AltName: Full=Protein NITROGEN STARVATION RESPONSE 1 {ECO:0000303|PubMed:15592750}; Short=AtNSR1 {ECO:0000303|PubMed:15592750}; AltName: Full=Protein PHR1-LIKE 9 {ECO:0000305};	SubName: Full=Uncharacterized protein {ECO:0000313|EnsemblPlants:Bra036412.1-P};	--	GO:0005634,nucleus; GO:0003677,DNA binding; GO:0003700,DNA-binding transcription factor activity; GO:0006351,transcription, DNA-templated	Myb-like DNA-binding domain
gene-LOC103828238	0.01	0.04	0.02	0.0233333	0.51	0.37	0.39	0.423333	-4.18133	2	6	3	76	60	58	1.16089e-09	1.3167e-08	down	NC_024795.2	28761651	28766021	-	LOC103828238	--	K00873 pyruvate kinase [EC:2.7.1.40] | (RefSeq) pyruvate kinase, cytosolic isozyme-like (A)	PREDICTED: pyruvate kinase, cytosolic isozyme-like [Brassica rapa]	RecName: Full=Pyruvate kinase, cytosolic isozyme; Short=PK; EC=2.7.1.40;	RecName: Full=Pyruvate kinase {ECO:0000256|RuleBase:RU000504}; EC=2.7.1.40 {ECO:0000256|RuleBase:RU000504};	Pyruvate kinase	GO:0005737,cytoplasm; GO:0005524,ATP binding; GO:0016301,kinase activity; GO:0000287,magnesium ion binding; GO:0030955,potassium ion binding; GO:0004743,pyruvate kinase activity; GO:0006096,glycolytic process	Pyruvate kinase, alpha/beta domain
gene-LOC103828251	37.65	33.23	35.81	35.5633	726.76	834.44	825.12	795.44	-4.48329	1842	1615	1799	32522	39950	36430	1.67047e-224	4.11259e-221	down	NC_024795.2	1466641	1468625	+	LOC103828251	--	K13082 bifunctional dihydroflavonol 4-reductase/flavanone 4-reductase [EC:1.1.1.219 1.1.1.234] | (RefSeq) dihydroflavonol 4-reductase-like (A)	PREDICTED: tetraketide alpha-pyrone reductase 1 [Brassica rapa]	RecName: Full=Tetraketide alpha-pyrone reductase 1; EC=1.1.1.-; AltName: Full=Protein DIHYDROFLAVONOL 4-REDUCTASE-LIKE 1;	SubName: Full=Uncharacterized protein {ECO:0000313|EMBL:ESQ53559.1};	Flavonol reductase/cinnamoyl-CoA reductase	GO:0005783,endoplasmic reticulum; GO:0005634,nucleus; GO:0050662,coenzyme binding; GO:0016491,oxidoreductase activity; GO:0009555,pollen development; GO:0010584,pollen exine formation; GO:0048316,seed development; GO:0080110,sporopollenin biosynthetic process	Polysaccharide biosynthesis protein
gene-LOC103828257	0	0	0	0	0.28	0.35	0.23	0.286667	0	0	0	0	53	72	44	5.53418e-10	6.5128e-09	down	NC_024795.2	28864475	28870193	-	LOC103828257	--	K12175 COP9 signalosome complex subunit 1 | (RefSeq) hypothetical protein (A)	BnaA01g33980D [Brassica napus]	--	SubName: Full=Uncharacterized protein {ECO:0000313|EnsemblPlants:Bra036439.1-P};	--	--	--
gene-LOC103828268	1.01	1.16	1.1	1.09	5.14	5.22	4.92	5.09333	-2.22428	139	159	155	646	702	610	6.27527e-27	3.20082e-25	down	NC_024801.2	636752	641728	+	LOC103828268	--	K11699 RNA-dependent RNA polymerase [EC:2.7.7.48] | (RefSeq) probable RNA-dependent RNA polymerase 5 (A)	PREDICTED: probable RNA-dependent RNA polymerase 5 [Brassica rapa]	RecName: Full=Probable RNA-dependent RNA polymerase 5; Short=AtRDRP5; EC=2.7.7.48; AltName: Full=RNA-directed RNA polymerase 5;	RecName: Full=RNA-dependent RNA polymerase {ECO:0000256|RuleBase:RU363098}; EC=2.7.7.48 {ECO:0000256|RuleBase:RU363098};	RNA-directed RNA polymerase QDE-1 required for posttranscriptional gene silencing and RNA interference	GO:0003723,RNA binding; GO:0003968,RNA-directed 5'-3' RNA polymerase activity; GO:0031047,gene silencing by RNA	RNA dependent RNA polymerase
gene-LOC103828269	2.5	1.74	1.64	1.96	0.33	0.15	0.33	0.27	2.85982	199	138	134	24	12	24	1.70507e-13	2.98703e-12	up	NC_024801.2	642349	645721	+	LOC103828269	--	K00029 malate dehydrogenase (oxaloacetate-decarboxylating)(NADP+) [EC:1.1.1.40] | (RefSeq) NADP-dependent malic enzyme 1 (A)	PREDICTED: NADP-dependent malic enzyme 1 [Brassica rapa]	RecName: Full=NADP-dependent malic enzyme 1; Short=AtNADP-ME1; Short=NADP-malic enzyme 1; EC=1.1.1.40;	RecName: Full=Malic enzyme {ECO:0000256|RuleBase:RU003426};	NADP+-dependent malic enzyme	GO:0009507,chloroplast; GO:0005829,cytosol; GO:0004471,malate dehydrogenase (decarboxylating) (NAD+) activity; GO:0004473,malate dehydrogenase (decarboxylating) (NADP+) activity; GO:0046872,metal ion binding; GO:0051287,NAD binding; GO:0008948,oxaloacetate decarboxylase activity; GO:0006108,malate metabolic process; GO:0051260,protein homooligomerization; GO:0006090,pyruvate metabolic process	Malic enzyme, N-terminal domain
gene-LOC103828273	70.26	65.81	67.4	67.8233	38.99	33.07	35.62	35.8933	0.918066	4837	4501	4764	2455	2228	2213	5.18646e-16	1.1545e-14	up	NC_024801.2	664455	667740	-	LOC103828273	--	K00844 hexokinase [EC:2.7.1.1] | (RefSeq) hexokinase-1 (A)	hexokinase, partial (chloroplast), partial (chloroplast) [Brassica rapa]	RecName: Full=Hexokinase-1; EC=2.7.1.1; AltName: Full=Protein GLUCOSE INSENSITIVE 2;	RecName: Full=Phosphotransferase {ECO:0000256|RuleBase:RU362007}; EC=2.7.1.- {ECO:0000256|RuleBase:RU362007}; Flags: Fragment;	Hexokinase	GO:0005829,cytosol; GO:0016021,integral component of membrane; GO:0016020,membrane; GO:0005741,mitochondrial outer membrane; GO:0005739,mitochondrion; GO:0005634,nucleus; GO:0009536,plastid; GO:0043234,NA; GO:0005774,vacuolar membrane; GO:0005773,vacuole; GO:0005524,ATP binding; GO:0001047,core promoter binding; GO:0008865,fructokinase activity; GO:0004340,glucokinase activity; GO:0005536,glucose…	Hexokinase
gene-LOC103828275	0.06	0.05	0.05	0.0533333	0.02	0.02	0.01	0.0166667	1.67807	36	32	31	9	11	8	0.00158541	0.00591093	up	NC_024801.2	667739	683955	+	LOC103828275	--	K12194 charged multivesicular body protein 4 | (RefSeq) vacuolar protein sorting-associated protein 32 homolog 1 (A)	PREDICTED: vacuolar protein sorting-associated protein 32 homolog 1 [Brassica rapa]	RecName: Full=Vacuolar protein sorting-associated protein 32 homolog 1; Short=AtVPS32-1; AltName: Full=Charged multivesicular body protein 4 homolog 1; AltName: Full=ESCRT-III complex subunit VPS32 homolog 1;	SubName: Full=Uncharacterized protein {ECO:0000313|EnsemblPlants:Bra039023.1-P};	Protein involved in glucose derepression and pre-vacuolar endosome protein sorting	GO:0000815,ESCRT III complex; GO:0005886,plasma membrane; GO:0015031,protein transport; GO:0007034,vacuolar transport	Snf7
gene-LOC103828276	6.21	7.42	9.41	7.68	19.86	30.4	29.02	26.4267	-1.78282	429	509	667	1254	2054	1808	8.30053e-12	1.20967e-10	down	NC_024801.2	693215	694985	-	LOC103828276	--	K23048 RING finger protein unkempt | (RefSeq) zinc finger CCCH domain-containing protein 20 (A)	PREDICTED: zinc finger CCCH domain-containing protein 20 [Brassica oleracea var. oleracea]	RecName: Full=Zinc finger CCCH domain-containing protein 20; Short=AtC3H20;	SubName: Full=Uncharacterized protein {ECO:0000313|EnsemblPlants:Bo7g005390.1};	CCCH-type Zn-finger protein	GO:0005886,plasma membrane; GO:0003677,DNA binding; GO:0003700,DNA-binding transcription factor activity; GO:0046872,metal ion binding; GO:0006355,regulation of transcription, DNA-templated; GO:0006979,response to oxidative stress	RNA-binding, Nab2-type zinc finger
gene-LOC103828290	1.41	1.3	2.08	1.59667	6.55	7.93	6.91	7.13	-2.15884	73	67	111	311	403	324	9.9786e-13	1.6141e-11	down	NC_024801.2	809513	811594	+	LOC103828290	--	K11434 type I protein arginine methyltransferase [EC:2.1.1.319] | (RefSeq) probable protein arginine N-methyltransferase 1.2 (A)	PREDICTED: probable protein arginine N-methyltransferase 1.2 isoform X1 [Brassica rapa]	RecName: Full=Probable protein arginine N-methyltransferase 1.2; Short=AtPRMT12; EC=2.1.1.-;	SubName: Full=Uncharacterized protein {ECO:0000313|EnsemblPlants:Bra039010.1-P};	Protein arginine N-methyltransferase PRMT1 and related enzymes	GO:0005829,cytosol; GO:0005634,nucleus; GO:0008469,histone-arginine N-methyltransferase activity; GO:0035242,protein-arginine omega-N asymmetric methyltransferase activity; GO:0006355,regulation of transcription, DNA-templated; GO:0006351,transcription, DNA-templated	Mycolic acid cyclopropane synthetase
gene-LOC103828322	9.17	8.96	11.42	9.85	1.53	0.71	1.1	1.11333	3.14524	741	720	948	113	56	80	3.42566e-32	2.35579e-30	up	--	--	--	--	--	--	--
gene-LOC103828324	0	0.09	0	0.03	0.58	1.08	1.27	0.976667	-5.02483	0	2	0	12	24	26	0.000460784	0.0019744	down	NC_024801.2	1105104	1105686	+	LOC103828324	--	--	PREDICTED: uncharacterized protein LOC103828324 [Brassica rapa]	--	SubName: Full=Uncharacterized protein {ECO:0000313|EnsemblPlants:Bra038856.1-P};	--	--	--
gene-LOC103828327	259.83	200.75	501.09	320.557	58.59	122.56	101.11	94.0867	1.76852	8052	6181	15945	1661	3717	2828	4.03025e-09	4.26945e-08	up	NC_024801.2	1119953	1121443	+	LOC103828327	--	K13993 HSP20 family protein | (RefSeq) 18.1 kDa class I heat shock protein-like (A)	PREDICTED: 18.5 kDa class IV heat shock protein [Brassica rapa]	RecName: Full=18.5 kDa class IV heat shock protein; AltName: Full=18.5 kDa heat shock protein; Short=AtHsp18.5;	SubName: Full=Uncharacterized protein {ECO:0000313|EnsemblPlants:Bo7g006050.1};	Molecular chaperone (small heat-shock protein Hsp26/Hsp42)	GO:0005737,cytoplasm; GO:0009408,response to heat; GO:0009644,response to high light intensity; GO:0042542,response to hydrogen peroxide; GO:0006979,response to oxidative stress	Hsp20/alpha crystallin family
gene-LOC103828337	0	0	0	0	0.58	0.73	0.43	0.58	0	0	0	0	36	48	26	4.91745e-08	4.49497e-07	down	NC_024801.2	1174135	1175971	+	LOC103828337	--	--	PREDICTED: F-box/kelch-repeat protein At3g18720-like [Brassica rapa]	RecName: Full=F-box/kelch-repeat protein At3g18720;	SubName: Full=Uncharacterized protein {ECO:0000313|EnsemblPlants:Bo7g007160.1}; Flags: Fragment;	--	--	F-box domain
gene-LOC103828345	21.48	24.32	21.28	22.36	10.9	8.35	7.46	8.90333	1.3285	3580	4028	3642	1662	1362	1122	3.46754e-16	7.83677e-15	up	NC_024801.2	1232527	1240864	-	LOC103828345	--	K01534 Cd2+/Zn2+-exporting ATPase [EC:3.6.3.3 3.6.3.5] | (RefSeq) cadmium/zinc-transporting ATPase HMA3-like (A)	PREDICTED: cadmium/zinc-transporting ATPase HMA3-like [Brassica rapa]	RecName: Full=Putative cadmium/zinc-transporting ATPase HMA4; EC=3.6.3.3; EC=3.6.3.5; AltName: Full=Protein HEAVY METAL ATPASE 4; AltName: Full=Putative cadmium/zinc-transporting ATPase 2;	SubName: Full=Uncharacterized protein {ECO:0000313|EnsemblPlants:Bra038842.1-P};	Cation transport ATPase	GO:0016021,integral component of membrane; GO:0005886,plasma membrane; GO:0009506,plasmodesma; GO:0005524,ATP binding; GO:0008551,cadmium-exporting ATPase activity; GO:0046872,metal ion binding; GO:0016463,zinc-exporting ATPase activity; GO:0015691,cadmium ion transport; GO:0030001,metal ion transport; GO:0046686,response to cadmium ion; GO:0032025,response to cobalt ion; GO:0010038,response to m…	E1-E2 ATPase
gene-LOC103828351	168.87	167.97	155.04	163.96	84.25	79.16	62.38	75.2633	1.12332	21809	21552	20559	9952	10005	7270	5.69807e-16	1.26305e-14	up	NC_024801.2	1291560	1297430	-	LOC103828351	--	K01535 H+-transporting ATPase [EC:3.6.3.6] | (RefSeq) ATPase 1, plasma membrane-type-like (A)	hypothetical protein DCAR_014692 [Daucus carota subsp. sativus]	RecName: Full=ATPase 2, plasma membrane-type {ECO:0000303|PubMed:2143186}; EC=3.6.3.6 {ECO:0000305}; AltName: Full=Proton pump 2;	SubName: Full=Uncharacterized protein {ECO:0000313|EMBL:KZM97946.1};	Plasma membrane H+-transporting ATPase	GO:0016021,integral component of membrane; GO:0005886,plasma membrane; GO:0005524,ATP binding; GO:0008553,proton-exporting ATPase activity, phosphorylative mechanism; GO:0000287,magnesium ion binding; GO:0006754,ATP biosynthetic process; GO:0015991,ATP hydrolysis coupled proton transport	Cation transporter/ATPase, N-terminus
gene-LOC103828375	0.33	0.34	0.06	0.243333	1.01	1.75	1.98	1.58	-2.69892	22	22	4	61	113	118	2.48223e-05	0.000140679	down	NC_024801.2	1477790	1479482	-	LOC103828375	--	--	PREDICTED: uncharacterized protein LOC103828375 [Brassica rapa]	--	SubName: Full=Uncharacterized protein {ECO:0000313|EnsemblPlants:Bra038814.1-P};	--	GO:0016021,integral component of membrane	--
gene-LOC103828382	0	0	0	0	0.75	0.38	0.14	0.423333	0	0	0	0	11	6	2	0.0179048	0.047682	down	NC_024801.2	1433125	1433868	+	LOC103828382	--	K04733 interleukin-1 receptor-associated kinase 4 [EC:2.7.11.1] | (RefSeq) probably inactive leucine-rich repeat receptor-like protein kinase At5g48380 (A)	PREDICTED: probably inactive leucine-rich repeat receptor-like protein kinase At5g48380 [Brassica rapa]	RecName: Full=T-complex protein 1 subunit delta {ECO:0000303|PubMed:11599560}; Short=TCP-1-delta {ECO:0000303|PubMed:11599560}; AltName: Full=CCT-delta {ECO:0000303|PubMed:11599560}; AltName: Full=Chaperonin CCT4 {ECO:0000305};	SubName: Full=Uncharacterized protein {ECO:0000313|EnsemblPlants:Bo5g078720.1}; Flags: Fragment;	Chaperonin complex component, TCP-1 delta subunit (CCT4)	GO:0005832,chaperonin-containing T-complex; GO:0005829,cytosol; GO:0005524,ATP binding; GO:0044183,protein binding involved in protein folding; GO:0051082,unfolded protein binding; GO:0006458,'de novo' protein folding; GO:0061077,chaperone-mediated protein folding; GO:0046686,response to cadmium ion	TCP-1/cpn60 chaperonin family
gene-LOC103828388	0.04	0.07	0.02	0.0433333	0.21	0.1	0.27	0.193333	-2.15754	14	24	6	65	33	80	0.00263319	0.00918754	down	NC_024801.2	1731296	1740500	+	LOC103828388	--	K04733 interleukin-1 receptor-associated kinase 4 [EC:2.7.11.1] | (RefSeq) proline-rich receptor-like protein kinase PERK4 isoform X1 (A)	PREDICTED: proline-rich receptor-like protein kinase PERK4 [Brassica rapa]	RecName: Full=Proline-rich receptor-like protein kinase PERK4; EC=2.7.11.1; AltName: Full=Proline-rich extensin-like receptor kinase 4; Short=AtPERK4;	SubName: Full=Uncharacterized protein {ECO:0000313|EnsemblPlants:Bra039607.1-P};	Serine/threonine protein kinase	GO:0016021,integral component of membrane; GO:0005622,intracellular; GO:0005886,plasma membrane; GO:0005524,ATP binding; GO:0004672,protein kinase activity; GO:0004675,transmembrane receptor protein serine/threonine kinase activity; GO:0009738,abscisic acid-activated signaling pathway; GO:0019722,calcium-mediated signaling; GO:0007166,cell surface receptor signaling pathway; GO:0048364,root devel…	Fungal protein kinase
gene-LOC103828400	18.18	14.42	25.67	19.4233	6.88	8.11	2.86	5.95	1.70683	387	305	561	134	169	55	6.39077e-07	4.85307e-06	up	NC_024801.2	1839177	1839722	+	LOC103828400	--	K15397 3-ketoacyl-CoA synthase [EC:2.3.1.199] | (RefSeq) 3-ketoacyl-CoA synthase 17-like (A)	PREDICTED: protein RADIALIS-like 4 [Brassica rapa]	RecName: Full=Protein RADIALIS-like 4; Short=AtRL4; Short=Protein RAD-like 4;	SubName: Full=Uncharacterized protein {ECO:0000313|EnsemblPlants:Bo7g011290.1};	Zuotin and related molecular chaperones (DnaJ superfamily), contains DNA-binding domains	GO:0005634,nucleus; GO:0003677,DNA binding; GO:0006355,regulation of transcription, DNA-templated; GO:0006351,transcription, DNA-templated	Myb-like DNA-binding domain
gene-LOC103828405	0.24	0.3	0.21	0.25	0.58	0.62	0.58	0.593333	-1.24691	78	94	68	170	193	168	0.000181042	0.000856264	down	NC_024801.2	1895941	1904358	-	LOC103828405	--	K08486 syntaxin 1B/2/3 | (RefSeq) syntaxin-112 (A)	PREDICTED: syntaxin-112 [Brassica rapa]	RecName: Full=Syntaxin-112; Short=AtSYP112;	SubName: Full=Uncharacterized protein {ECO:0000313|EnsemblPlants:Bra039622.1-P};	SNARE protein Syntaxin 1 and related proteins	GO:0012505,endomembrane system; GO:0016021,integral component of membrane; GO:0005634,nucleus; GO:0005886,plasma membrane; GO:0031201,SNARE complex; GO:0005484,SNAP receptor activity; GO:0000149,SNARE binding; GO:0006887,exocytosis; GO:0006886,intracellular protein transport; GO:0009409,response to cold; GO:0048278,vesicle docking; GO:0006906,vesicle fusion	MMPL family
gene-LOC103828438	1.59	1.48	1.85	1.64	0	0	0.09	0.03	5.77259	115	106	137	0	0	6	1.88774e-15	3.95605e-14	up	NC_024801.2	2077545	2079396	-	LOC103828438	--	K14488 SAUR family protein | (RefSeq) auxin-responsive protein SAUR50-like (A)	PREDICTED: auxin-induced protein 15A-like [Brassica rapa]	RecName: Full=Auxin-responsive protein SAUR50 {ECO:0000303|PubMed:12036261}; AltName: Full=Protein SMALL AUXIN UP RNA 50 {ECO:0000303|PubMed:12036261};	SubName: Full=Uncharacterized protein {ECO:0000313|EnsemblPlants:Bra039909.1-P};	--	GO:0009734,auxin-activated signaling pathway; GO:0040008,regulation of growth	Auxin responsive protein
gene-LOC103828472	6.46	5.04	5.05	5.51667	2.03	2.23	2.92	2.39333	1.20478	969	752	778	279	327	396	3.65844e-11	4.94338e-10	up	NC_024801.2	4615306	4622089	-	LOC103828472	--	K21867 potassium channel | (RefSeq) potassium channel GORK-like (A)	PREDICTED: potassium channel GORK isoform X2 [Brassica rapa]	RecName: Full=Potassium channel GORK; AltName: Full=Guard cell outward rectifying K(+) channel; Short=AtGORK;	SubName: Full=BnaA07g03930D protein {ECO:0000313|EMBL:CDY32059.1};	K+-channel ERG and related proteins, contain PAS/PAC sensor domain	GO:0005887,integral component of plasma membrane; GO:0005634,nucleus; GO:0015075,ion transmembrane transporter activity; GO:0015271,outward rectifier potassium channel activity; GO:0006811,ion transport; GO:0034765,regulation of ion transmembrane transport; GO:0042391,regulation of membrane potential; GO:0009737,response to abscisic acid; GO:0009409,response to cold; GO:0009753,response to jasmon…	Ankyrin repeats (many copies)
gene-LOC103828474	0.92	1.08	0.69	0.896667	1.71	2.5	2.79	2.33333	-1.37975	364	425	279	621	971	999	2.30588e-06	1.58544e-05	down	NC_024801.2	4573209	4583631	+	LOC103828474	--	K19613 leucine-rich repeat protein SHOC2 | (RefSeq) receptor-like protein 12 (A)	PREDICTED: receptor-like protein 12 [Brassica rapa]	RecName: Full=Receptor-like protein 18 {ECO:0000303|PubMed:18434605}; Short=AtRLP18 {ECO:0000303|PubMed:18434605};	SubName: Full=Uncharacterized protein {ECO:0000313|EnsemblPlants:Bra036396.1-P};	FOG: Leucine rich repeat	GO:0016021,integral component of membrane	Leucine Rich repeat
gene-LOC103828483	0.72	0.75	1.03	0.833333	0.3	0.5	0.44	0.413333	1.01159	146	152	215	56	99	81	0.000182857	0.000864292	up	NC_024801.2	4274833	4280605	-	LOC103828483	--	K07977 Arf/Sar family, other | (RefSeq) probable ADP-ribosylation factor At2g15310 (A)	hypothetical protein CARUB_v100161551mg, partial [Capsella rubella]	RecName: Full=Probable ADP-ribosylation factor At2g15310;	SubName: Full=Uncharacterized protein {ECO:0000313|EMBL:EOA29703.1}; Flags: Fragment;	GTP-binding ADP-ribosylation factor Arf1	GO:0005794,Golgi apparatus; GO:0005525,GTP binding; GO:0015031,protein transport; GO:0007264,small GTPase mediated signal transduction; GO:0016192,vesicle-mediated transport	ADP-ribosylation factor family
gene-LOC103828509	3.17	3.84	6.7	4.57	1.13	1.37	1.75	1.41667	1.68969	295	355	640	96	125	147	7.89523e-09	8.01878e-08	up	NC_024801.2	7334631	7338430	+	LOC103828509	--	K03239 translation initiation factor eIF-2B subunit alpha | (RefSeq) methylthioribose-1-phosphate isomerase (A)	PREDICTED: protein LURP-one-related 6 [Brassica rapa]	RecName: Full=Protein LURP-one-related 6;	SubName: Full=Uncharacterized protein {ECO:0000313|EnsemblPlants:Bo7g026750.1};	--	--	LURP-one-related
gene-LOC103828540	0	0	0	0	5	8.36	4.98	6.11333	0	0	0	0	62	111	61	2.57941e-11	3.5596e-10	down	NC_024795.2	13098871	13099218	+	LOC103828540	--	K03145 transcription elongation factor S-II | (RefSeq) uncharacterized protein LOC106350241 (A)	PREDICTED: uncharacterized protein LOC103828540 [Brassica rapa]	--	SubName: Full=Uncharacterized protein {ECO:0000313|EnsemblPlants:Bra030005.1-P};	--	--	--
gene-LOC103828545	31.66	49.86	54.86	45.46	139.46	112.59	71.02	107.69	-1.24421	2219	3472	3948	8941	7723	4492	0.000159507	0.000763801	down	NC_024801.2	7817224	7819517	+	LOC103828545	--	K00975 glucose-1-phosphate adenylyltransferase [EC:2.7.7.27] | (RefSeq) glucose-1-phosphate adenylyltransferase small subunit, chloroplastic (A)	glucose-1-phosphate adenylyltransferase small subunit, chloroplastic [Brassica napus]	RecName: Full=Glucose-1-phosphate adenylyltransferase small subunit, chloroplastic; EC=2.7.7.27; AltName: Full=ADP-glucose pyrophosphorylase; AltName: Full=ADP-glucose synthase; AltName: Full=AGPase B; AltName: Full=Alpha-D-glucose-1-phosphate adenyl transferase; Flags: Precursor;	RecName: Full=Glucose-1-phosphate adenylyltransferase {ECO:0000256|RuleBase:RU362093}; EC=2.7.7.27 {ECO:0000256|RuleBase:RU362093}; AltName: Full=ADP-glucose pyrophosphorylase {ECO:0000256|RuleBase:RU362093};	GDP-mannose pyrophosphorylase/mannose-1-phosphate guanylyltransferase	GO:0009507,chloroplast; GO:0005524,ATP binding; GO:0008878,glucose-1-phosphate adenylyltransferase activity; GO:0005978,glycogen biosynthetic process; GO:0019252,starch biosynthetic process	Bacterial transferase hexapeptide (six repeats)
gene-LOC103828561	2.71	2.52	1.97	2.4	14.86	10.87	5.42	10.3833	-2.11316	248	229	185	1244	974	448	1.23196e-08	1.21807e-07	down	NC_024801.2	7953262	7955685	-	LOC103828561	--	K20714 serine/threonine-protein kinase OXI1 [EC:2.7.11.1] | (RefSeq) serine/threonine-protein kinase OXI1 (A)	PREDICTED: serine/threonine-protein kinase OXI1 [Brassica rapa]	RecName: Full=Serine/threonine-protein kinase OXI1; EC=2.7.11.1; AltName: Full=AGC serine/threonine-protein kinase subfamily 2 member 1 {ECO:0000303|PubMed:13678909}; AltName: Full=Protein OXIDATIVE SIGNAL-INDUCIBLE 1 {ECO:0000303|PubMed:14985766};	SubName: Full=Uncharacterized protein {ECO:0000313|EnsemblPlants:Bra015120.1-P};	Putative serine/threonine protein kinase	GO:0005737,cytoplasm; GO:0005634,nucleus; GO:0005886,plasma membrane; GO:0005524,ATP binding; GO:0016301,kinase activity; GO:0004672,protein kinase activity; GO:0019901,protein kinase binding; GO:0004674,protein serine/threonine kinase activity; GO:0006952,defense response; GO:0035556,intracellular signal transduction; GO:0006468,protein phosphorylation; GO:0006979,response to oxidative stress; G…	--
gene-LOC103828580	0.15	0.09	0.14	0.126667	0.65	0.92	0.74	0.77	-2.60382	38	24	38	154	235	173	4.4294e-12	6.63583e-11	down	NC_024795.2	1478189	1486350	-	LOC103828580	--	K18442 brefeldin A-inhibited guanine nucleotide-exchange protein | (RefSeq) brefeldin A-inhibited guanine nucleotide-exchange protein 4-like (A)	brefeldin A-inhibited guanine nucleotide-exchange protein 4-like [Brassica napus]	RecName: Full=Brefeldin A-inhibited guanine nucleotide-exchange protein 4; Short=BIG4; AltName: Full=ARF guanine-nucleotide exchange factor BIG4;	SubName: Full=Uncharacterized protein {ECO:0000313|EnsemblPlants:Bo1g006510.1};	Guanine nucleotide exchange factor	GO:0005829,cytosol; GO:0032588,trans-Golgi network membrane; GO:0005086,ARF guanyl-nucleotide exchange factor activity; GO:0015031,protein transport; GO:0032012,regulation of ARF protein signal transduction	Sec7 domain
gene-LOC103828581	0.38	0.34	0.19	0.303333	0.76	0.7	0.72	0.726667	-1.26039	167	148	86	301	296	282	0.000458094	0.0019645	down	NC_024801.2	8133650	8144783	-	LOC103828581	--	K06628 cell division control protein 45 | (RefSeq) cell division control protein 45 homolog (A)	PREDICTED: cell division control protein 45 homolog [Brassica rapa]	--	SubName: Full=Uncharacterized protein {ECO:0000313|EnsemblPlants:Bra015098.1-P};	CDC45 (cell division cycle 45)-like protein	GO:0006270,DNA replication initiation	CDC45-like protein
gene-LOC103828583	5.78	4.91	3.12	4.60333	14.25	10.56	16.14	13.65	-1.56815	415	350	230	936	742	1046	2.92542e-07	2.35263e-06	down	NC_024801.2	8145055	8148032	-	LOC103828583	--	K01188 beta-glucosidase [EC:3.2.1.21] | (RefSeq) putative beta-glucosidase 5 isoform X3 (A)	putative beta-glucosidase 5 isoform X3 [Brassica napus]	RecName: Full=Beta-glucosidase 1; Short=AtBGLU1; EC=3.2.1.21; Flags: Precursor;	SubName: Full=Uncharacterized protein {ECO:0000313|EnsemblPlants:Bra015096.1-P};	Beta-glucosidase, lactase phlorizinhydrolase, and related proteins	GO:0008422,beta-glucosidase activity; GO:0102483,scopolin beta-glucosidase activity; GO:0005975,carbohydrate metabolic process; GO:1901657,glycosyl compound metabolic process	Glycosyl hydrolase family 1
gene-LOC103828585	1.68	1.41	0.66	1.25	3.51	4.34	5.51	4.45333	-1.83296	118	99	48	226	299	350	6.45568e-06	4.08082e-05	down	NC_024801.2	8161661	8164967	+	LOC103828585	--	K01188 beta-glucosidase [EC:3.2.1.21] | (RefSeq) beta-glucosidase 9-like (A)	PREDICTED: beta-glucosidase 9-like [Brassica rapa]	RecName: Full=Beta-glucosidase 10; Short=AtBGLU10; EC=3.2.1.21; Flags: Precursor;	SubName: Full=Uncharacterized protein {ECO:0000313|EnsemblPlants:Bra015094.1-P};	Beta-glucosidase, lactase phlorizinhydrolase, and related proteins	GO:0005773,vacuole; GO:0008422,beta-glucosidase activity; GO:0102483,scopolin beta-glucosidase activity; GO:0046283,anthocyanin-containing compound metabolic process; GO:0005975,carbohydrate metabolic process; GO:1901657,glycosyl compound metabolic process	Glycosyl hydrolase family 1
gene-LOC103828598	0.22	0.17	0.26	0.216667	0.11	0.14	0.1	0.116667	0.893085	211	161	260	94	130	86	0.00016976	0.000808079	up	NC_024801.2	8250325	8276020	+	LOC103828598	--	--	--	--	--	--	--	--
gene-LOC103828610	6.52	6.3	4.9	5.90667	0.84	0.64	0.85	0.776667	2.92698	1226	1177	947	145	117	144	4.61165e-49	6.33099e-47	up	NC_024801.2	8415102	8422023	+	LOC103828610	--	K01728 pectate lyase [EC:4.2.2.2] | (RefSeq) probable pectate lyase 10 (A)	PREDICTED: probable pectate lyase 10 [Brassica rapa]	RecName: Full=Probable pectate lyase 10; EC=4.2.2.2; Flags: Precursor;	RecName: Full=Pectate lyase {ECO:0000256|RuleBase:RU361123}; EC=4.2.2.2 {ECO:0000256|RuleBase:RU361123};	--	GO:0046872,metal ion binding; GO:0030570,pectate lyase activity; GO:0045490,pectin catabolic process	Periplasmic copper-binding protein (NosD)
gene-LOC103828628	526.35	464.27	1100.38	697	161.34	218.31	173.66	184.437	1.91803	16681	14618	35808	4677	6771	4967	9.96896e-13	1.61325e-11	up	NC_024801.2	8604738	8605550	-	LOC103828628	--	K03627 putative transcription factor | (RefSeq) multiprotein-bridging factor 1c (A)	PREDICTED: multiprotein-bridging factor 1c [Brassica rapa]	RecName: Full=Multiprotein-bridging factor 1c;	SubName: Full=Uncharacterized protein {ECO:0000313|EnsemblPlants:Bo7g033020.1};	Transcription factor MBF1	GO:0005737,cytoplasm; GO:0005730,nucleolus; GO:0003700,DNA-binding transcription factor activity; GO:0043565,sequence-specific DNA binding; GO:0003713,transcription coactivator activity; GO:0009873,ethylene-activated signaling pathway; GO:0045893,positive regulation of transcription, DNA-templated; GO:0009737,response to abscisic acid; GO:0009408,response to heat; GO:0009414,response to water dep…	Helix-turn-helix
gene-LOC103828629	277.72	187.88	324.49	263.363	145.6	129.71	96.56	123.957	1.08722	26447	17776	31730	12683	12089	8299	5.74222e-08	5.20379e-07	up	NC_024801.2	8611783	8614600	-	LOC103828629	--	K09490 heat shock 70kDa protein 5 | (RefSeq) mediator of RNA polymerase II transcription subunit 37f (A)	PREDICTED: mediator of RNA polymerase II transcription subunit 37f [Brassica oleracea var. oleracea]	RecName: Full=Mediator of RNA polymerase II transcription subunit 37f; AltName: Full=Heat shock 70 kDa protein 12; AltName: Full=Heat shock protein 70-12; Short=AtHsp70-12; AltName: Full=Luminal-binding protein 2; Short=AtBP2; Short=BiP2; Flags: Precursor;	SubName: Full=Uncharacterized protein {ECO:0000313|EnsemblPlants:Bo7g033050.1};	Molecular chaperones GRP78/BiP/KAR2, HSP70 superfamily	GO:0005618,cell wall; GO:0005783,endoplasmic reticulum; GO:0005788,endoplasmic reticulum lumen; GO:0016592,mediator complex; GO:0016020,membrane; GO:0005730,nucleolus; GO:0005634,nucleus; GO:0005886,plasma membrane; GO:0009506,plasmodesma; GO:0005774,vacuolar membrane; GO:0005773,vacuole; GO:0005524,ATP binding; GO:0006355,regulation of transcription, DNA-templated; GO:0046686,response to cadmium…	FGGY family of carbohydrate kinases, C-terminal domain
gene-LOC103828641	0.01	0.04	0.01	0.02	1.68	2.16	2.71	2.18333	-6.77039	2	12	2	450	617	713	9.01881e-45	1.06749e-42	down	NC_024801.2	8723946	8731435	-	LOC103828641	--	K15429 tRNA (guanine37-N1)-methyltransferase [EC:2.1.1.228] | (RefSeq) hypothetical protein (A)	PREDICTED: glucan endo-1,3-beta-glucosidase 8 [Brassica rapa]	RecName: Full=Glucan endo-1,3-beta-glucosidase 8; EC=3.2.1.39; AltName: Full=(1->3)-beta-glucan endohydrolase 8; Short=(1->3)-beta-glucanase 8; AltName: Full=Beta-1,3-endoglucanase 8; Short=Beta-1,3-glucanase 8; Flags: Precursor;	SubName: Full=Uncharacterized protein {ECO:0000313|EnsemblPlants:Bra015034.1-P};	--	GO:0031225,anchored component of membrane; GO:0046658,anchored component of plasma membrane; GO:0048046,apoplast; GO:0005618,cell wall; GO:0005886,plasma membrane; GO:0009506,plasmodesma; GO:0042973,glucan endo-1,3-beta-D-glucosidase activity; GO:0004553,hydrolase activity, hydrolyzing O-glycosyl compounds; GO:0030247,polysaccharide binding; GO:0005975,carbohydrate metabolic process; GO:0006952,d…	X8 domain
gene-LOC103828651	0	0	0	0	0.15	0.19	0.01	0.116667	0	0	0	0	22	30	2	0.000193343	0.000907007	down	NC_024801.2	8817706	8821748	-	LOC103828651	--	K06174 ATP-binding cassette, sub-family E, member 1 | (RefSeq) F-box/kelch-repeat protein At3g13680-like (A)	PREDICTED: probable F-box protein At5g47300 [Brassica rapa]	RecName: Full=Probable F-box protein At5g47300;	SubName: Full=Uncharacterized protein {ECO:0000313|EnsemblPlants:Bra015026.1-P};	--	GO:0004842,ubiquitin-protein transferase activity; GO:0031146,SCF-dependent proteasomal ubiquitin-dependent protein catabolic process	F-box domain
gene-LOC103828654	6.46	5.93	3.32	5.23667	1.18	1.67	2.03	1.62667	1.68673	317	289	167	53	80	90	4.95256e-08	4.52482e-07	up	NC_024801.2	8855940	8857268	+	LOC103828654	--	--	golgin subfamily A member 6-like protein 2 [Brassica napus]	--	SubName: Full=Uncharacterized protein {ECO:0000313|EnsemblPlants:Bra015024.1-P};	--	--	--
gene-LOC103828680	176.42	164.23	240.68	193.777	38.79	79.26	56.16	58.07	1.73853	15026	13897	21049	3022	6607	4317	5.67475e-14	1.0515e-12	up	NC_024795.2	17438889	17441357	-	LOC103828680	--	K03283 heat shock 70kDa protein 1/2/6/8 | (RefSeq) probable mediator of RNA polymerase II transcription subunit 37e isoform X1 (A)	PREDICTED: probable mediator of RNA polymerase II transcription subunit 37e [Raphanus sativus]	RecName: Full=Probable mediator of RNA polymerase II transcription subunit 37e; AltName: Full=Heat shock 70 kDa protein 1; AltName: Full=Heat shock cognate 70 kDa protein 1; AltName: Full=Heat shock cognate protein 70-1; Short=AtHsc70-1; AltName: Full=Heat shock protein 70-1; Short=AtHsp70-1; AltName: Full=Protein EARLY-RESPONSIVE TO DEHYDRATION 2;	SubName: Full=Uncharacterized protein {ECO:0000313|EnsemblPlants:Bra035470.1-P};	Molecular chaperones HSP70/HSC70, HSP70 superfamily	GO:0048046,apoplast; GO:0005618,cell wall; GO:0009507,chloroplast; GO:0005737,cytoplasm; GO:0005829,cytosol; GO:0022626,cytosolic ribosome; GO:0005794,Golgi apparatus; GO:0016020,membrane; GO:0005730,nucleolus; GO:0005634,nucleus; GO:0005886,plasma membrane; GO:0009506,plasmodesma; GO:0005774,vacuolar membrane; GO:0005524,ATP binding; GO:0002020,protease binding; GO:0042742,defense response to ba…	Hsp70 protein
gene-LOC103828685	0.13	0.08	0.1	0.103333	0.03	0.02	0.01	0.02	2.36923	50	29	39	10	8	2	0.00019285	0.000905038	up	NC_024801.2	9076919	9086698	+	LOC103828685	--	K09840 9-cis-epoxycarotenoid dioxygenase [EC:1.13.11.51] | (RefSeq) 9-cis-epoxycarotenoid dioxygenase NCED6, chloroplastic (A)	PREDICTED: 9-cis-epoxycarotenoid dioxygenase NCED6, chloroplastic [Brassica rapa]	RecName: Full=9-cis-epoxycarotenoid dioxygenase NCED6, chloroplastic; Short=AtNCED6; EC=1.13.11.51; Flags: Precursor;	SubName: Full=Uncharacterized protein {ECO:0000313|EnsemblPlants:Bra015002.1-P};	Beta, beta-carotene 15,15'-dioxygenase and related enzymes	GO:0009570,chloroplast stroma; GO:0009535,chloroplast thylakoid membrane; GO:0045549,9-cis-epoxycarotenoid dioxygenase activity; GO:0046872,metal ion binding; GO:0009688,abscisic acid biosynthetic process; GO:0010114,response to red light; GO:0009639,response to red or far red light	Retinal pigment epithelial membrane protein
gene-LOC103828687	0.68	0.32	0.32	0.44	0.25	0.2	0.04	0.163333	1.42968	160	75	76	54	47	9	0.00812125	0.0244115	up	NC_024801.2	9097649	9103675	+	LOC103828687	--	--	PREDICTED: CLAVATA3/ESR (CLE)-related protein 19 [Brassica rapa]	RecName: Full=CLAVATA3/ESR (CLE)-related protein 19; Short=AtLLP1; AltName: Full=Protein EMBRYO SURROUNDING REGION 19; Contains: RecName: Full=CLE19p; Flags: Precursor;	SubName: Full=CLV3/ESR-related 19 {ECO:0000313|EMBL:AAL57178.1};	--	GO:0005615,extracellular space; GO:0033612,receptor serine/threonine kinase binding; GO:0001708,cell fate specification; GO:0045168,cell-cell signaling involved in cell fate commitment; GO:0010082,regulation of root meristem growth	--
gene-LOC103828688	2.61	3.03	3.19	2.94333	10.94	13.74	7.86	10.8467	-1.88173	182	210	228	697	937	494	3.91467e-11	5.27802e-10	down	NC_024801.2	9113922	9116719	+	LOC103828688	--	K01728 pectate lyase [EC:4.2.2.2] | (RefSeq) probable pectate lyase 9 (A)	PREDICTED: probable pectate lyase 9 [Brassica rapa]	RecName: Full=Probable pectate lyase 9; EC=4.2.2.2; Flags: Precursor;	RecName: Full=Pectate lyase {ECO:0000256|RuleBase:RU361123}; EC=4.2.2.2 {ECO:0000256|RuleBase:RU361123};	--	GO:0046872,metal ion binding; GO:0030570,pectate lyase activity; GO:0045490,pectin catabolic process	Right handed beta helix region
gene-LOC103828690	0	0	0	0	0.05	0.17	0.09	0.103333	0	0	0	0	9	33	16	3.10887e-05	0.000172695	down	NC_024801.2	9127031	9132447	+	LOC103828690	--	K17422 large subunit ribosomal protein L41 | (RefSeq) LRR receptor-like kinase family protein (A)	PREDICTED: receptor-like protein kinase 2 [Brassica rapa]	RecName: Full=Receptor-like protein kinase 2; EC=2.7.11.1; Flags: Precursor;	SubName: Full=Uncharacterized protein {ECO:0000313|EnsemblPlants:Bra014998.1-P};	--	GO:0016021,integral component of membrane; GO:0005886,plasma membrane; GO:0005524,ATP binding; GO:0004674,protein serine/threonine kinase activity; GO:0010449,root meristem growth; GO:0016032,viral process	Leucine Rich Repeat
gene-LOC103828696	9.87	8.42	10.64	9.64333	4.51	4.72	5.2	4.81	1.0035	747	633	827	312	350	355	6.69393e-11	8.79716e-10	up	NC_024801.2	9164869	9167563	-	LOC103828696	--	K22733 magnesium transporter | (RefSeq) probable magnesium transporter NIPA1 (A)	PREDICTED: probable magnesium transporter NIPA1 [Brassica rapa]	RecName: Full=Probable magnesium transporter NIPA1;	RecName: Full=Probable magnesium transporter {ECO:0000256|RuleBase:RU363078};	Uncharacterized conserved protein	GO:0005769,early endosome; GO:0016021,integral component of membrane; GO:0016020,membrane; GO:0005886,plasma membrane; GO:0015095,magnesium ion transmembrane transporter activity; GO:0015693,magnesium ion transport	Magnesium transporter NIPA
gene-LOC103828697	3.77	3.85	2.95	3.52333	0.95	1.01	1.29	1.08333	1.70146	218	221	175	50	57	67	5.76699e-11	7.64426e-10	up	NC_024801.2	9163413	9164894	+	LOC103828697	--	K11649 SWI/SNF related-matrix-associated actin-dependent regulator of chromatin subfamily C | (RefSeq) F-box and associated interaction domain protein (A)	PREDICTED: F-box/kelch-repeat protein At3g23880 [Brassica rapa]	RecName: Full=F-box/kelch-repeat protein At3g23880;	SubName: Full=Uncharacterized protein {ECO:0000313|EnsemblPlants:Bra014991.1-P};	--	GO:0005634,nucleus; GO:0004842,ubiquitin-protein transferase activity; GO:0031146,SCF-dependent proteasomal ubiquitin-dependent protein catabolic process	F-box-like
gene-LOC103828704	2.58	3.84	2.93	3.11667	1.03	1.15	0.74	0.973333	1.679	181	268	211	66	79	47	2.0309e-09	2.22946e-08	up	NC_024801.2	9233050	9235626	+	LOC103828704	--	K01251 adenosylhomocysteinase [EC:3.3.1.1] | (RefSeq) adenosylhomocysteinase 2-like (A)	PREDICTED: adenosylhomocysteinase 2-like [Brassica oleracea var. oleracea]	RecName: Full=Adenosylhomocysteinase 2; Short=AdoHcyase 2; EC=3.3.1.1; AltName: Full=S-adenosyl-L-homocysteine hydrolase 1; AltName: Full=SAH hydrolase 2;	RecName: Full=Adenosylhomocysteinase {ECO:0000256|RuleBase:RU000548}; EC=3.3.1.1 {ECO:0000256|RuleBase:RU000548};	S-adenosylhomocysteine hydrolase	GO:0005829,cytosol; GO:0016020,membrane; GO:0005886,plasma membrane; GO:0005773,vacuole; GO:0004013,adenosylhomocysteinase activity; GO:0051287,NAD binding; GO:0006730,one-carbon metabolic process; GO:0019510,S-adenosylhomocysteine catabolic process; GO:0033353,S-adenosylmethionine cycle	Tetrahydrofolate dehydrogenase/cyclohydrolase, NAD(P)-binding domain
gene-LOC103828708	0.39	0.36	0.95	0.566667	455.67	438.28	264.48	386.143	-9.41242	34	31	85	36379	37436	20833	1.11166e-64	2.45824e-62	down	NC_024801.2	9280117	9282549	-	LOC103828708	--	K19891 glucan endo-1,3-beta-glucosidase 1/2/3 [EC:3.2.1.39] | (RefSeq) glucan endo-1,3-beta-glucosidase 3-like (A)	PREDICTED: probable glucan endo-1,3-beta-glucosidase A6 [Brassica rapa]	RecName: Full=Probable glucan endo-1,3-beta-glucosidase A6; EC=3.2.1.39; AltName: Full=(1->3)-beta-glucan endohydrolase; Short=(1->3)-beta-glucanase; AltName: Full=Anther-specific protein A6; AltName: Full=Beta-1,3-endoglucanase; AltName: Full=Protein MATERNAL EFFECT EMBRYO ARREST 48 {ECO:0000303|PubMed:15634699}; Flags: Precursor;	SubName: Full=Uncharacterized protein {ECO:0000313|EnsemblPlants:Bra014979.1-P};	--	GO:0046658,anchored component of plasma membrane; GO:0042973,glucan endo-1,3-beta-D-glucosidase activity; GO:0004553,hydrolase activity, hydrolyzing O-glycosyl compounds; GO:0030247,polysaccharide binding; GO:0005975,carbohydrate metabolic process; GO:0006952,defense response; GO:0009793,embryo development ending in seed dormancy; GO:0010584,pollen exine formation	--
gene-LOC103828711	2.95	2.41	1.98	2.44667	0.68	1.12	1.21	1.00333	1.28602	406	329	280	86	151	150	3.12767e-07	2.50275e-06	up	NC_024801.2	9290889	9294494	-	LOC103828711	--	K00924 kinase [EC:2.7.1.-] | (RefSeq) receptor protein kinase TMK1-like (A)	PREDICTED: receptor-like kinase TMK4 [Brassica rapa]	RecName: Full=Receptor-like kinase TMK4 {ECO:0000303|PubMed:23613767}; EC=2.7.11.1 {ECO:0000305}; AltName: Full=BAK1-associating receptor-like kinase 1 {ECO:0000303|PubMed:23921992}; AltName: Full=Leucine-rich repeat receptor-like kinases TMK4 {ECO:0000303|PubMed:23613767}; AltName: Full=Transmembrane kinase 4 {ECO:0000303|PubMed:23613767}; Flags: Precursor;	SubName: Full=Uncharacterized protein {ECO:0000313|EnsemblPlants:Bra014977.1-P};	--	GO:0005794,Golgi apparatus; GO:0016021,integral component of membrane; GO:0005886,plasma membrane; GO:0009506,plasmodesma; GO:0005524,ATP binding; GO:0004675,transmembrane receptor protein serine/threonine kinase activity; GO:0007166,cell surface receptor signaling pathway; GO:0006468,protein phosphorylation	--
gene-LOC103828712	3.53	3.95	2.85	3.44333	9.69	10.28	8.72	9.56333	-1.47371	312	347	259	784	890	696	1.47107e-10	1.85981e-09	down	NC_024801.2	9298581	9301771	+	LOC103828712	--	--	PREDICTED: uncharacterized protein LOC103828712 isoform X1 [Brassica rapa]	--	SubName: Full=Uncharacterized protein {ECO:0000313|EnsemblPlants:Bra014976.1-P};	--	--	--
gene-LOC103828718	4.38	4.34	4.13	4.28333	12.53	13.87	12.67	13.0233	-1.60429	750	737	725	1961	2322	1956	3.01461e-23	1.21403e-21	down	NC_024801.2	9348748	9354842	-	LOC103828718	--	K10400 kinesin family member 15 | (RefSeq) kinesin-like protein KIN-12B (A)	PREDICTED: kinesin-like protein KIN-12B [Brassica rapa]	RecName: Full=Kinesin-like protein KIN-12B {ECO:0000305}; AltName: Full=Phragmoplast-associated kinesin-related protein 1-like protein {ECO:0000303|PubMed:15258761}; Short=AtPAKRP1L {ECO:0000303|PubMed:15258761};	SubName: Full=Uncharacterized protein {ECO:0000313|EnsemblPlants:Bra014969.1-P};	--	GO:0005871,kinesin complex; GO:0005874,microtubule; GO:0009524,phragmoplast; GO:0005524,ATP binding; GO:0008017,microtubule binding; GO:0003777,microtubule motor activity; GO:0007112,male meiosis cytokinesis; GO:0055046,microgametogenesis; GO:0007018,microtubule-based movement; GO:0080175,phragmoplast microtubule organization	Microtubule binding
gene-LOC103828723	0.12	0.24	0.09	0.15	0.41	0.58	0.44	0.476667	-1.66802	19	40	16	62	94	65	0.00366047	0.0122366	down	NC_024801.2	9450918	9455426	-	LOC103828723	--	K05766 protein phosphatase slingshot [EC:3.1.3.16 3.1.3.48] | (RefSeq) dual specificity protein phosphatase 1-like isoform X2 (A)	PREDICTED: dual specificity protein phosphatase 1 isoform X2 [Brassica rapa]	RecName: Full=Dual specificity protein phosphatase 1; Short=AtDsPTP1; EC=3.1.3.16; EC=3.1.3.48;	SubName: Full=Uncharacterized protein {ECO:0000313|EnsemblPlants:Bra014966.1-P};	Dual specificity phosphatase	GO:0005737,cytoplasm; GO:0005634,nucleus; GO:0005516,calmodulin binding; GO:0004725,protein tyrosine phosphatase activity; GO:0008138,protein tyrosine/serine/threonine phosphatase activity; GO:0006470,protein dephosphorylation	Dual specificity phosphatase, catalytic domain
gene-LOC103828727	1.58	2.28	3.71	2.52333	6.72	5.95	5.76	6.14333	-1.28369	97	139	234	377	357	319	0.000818384	0.00329576	down	NC_024801.2	9483410	9486034	-	LOC103828727	--	K10808 ribonucleoside-diphosphate reductase subunit M2 [EC:1.17.4.1] | (RefSeq) ribonucleoside-diphosphate reductase small chain A (A)	PREDICTED: ribonucleoside-diphosphate reductase small chain A [Tarenaya hassleriana]	RecName: Full=Ribonucleoside-diphosphate reductase small chain A; EC=1.17.4.1; AltName: Full=Ribonucleoside-diphosphate reductase R2A subunit; Short=AtRNR2; Short=Protein R2at; AltName: Full=Ribonucleotide reductase small subunit A;	SubName: Full=Uncharacterized protein {ECO:0000313|EnsemblPlants:Bra014962.1-P};	Ribonucleotide reductase, beta subunit	GO:0005829,cytosol; GO:0005971,ribonucleoside-diphosphate reductase complex; GO:0046872,metal ion binding; GO:0004748,ribonucleoside-diphosphate reductase activity, thioredoxin disulfide as acceptor; GO:0009263,deoxyribonucleotide biosynthetic process; GO:0006281,DNA repair; GO:0006260,DNA replication; GO:0007275,multicellular organism development; GO:0051726,regulation of cell cycle; GO:0009259,…	Ribonucleotide reductase, small chain
gene-LOC103828728	3.97	3.62	3.47	3.68667	1.78	1.78	1.77	1.77667	1.05314	1149	1040	1032	470	504	462	4.95548e-16	1.10508e-14	up	NC_024801.2	9488159	9498113	-	LOC103828728	--	--	PREDICTED: uncharacterized protein LOC103828728 [Brassica rapa]	--	SubName: Full=Uncharacterized protein {ECO:0000313|EnsemblPlants:Bra014960.1-P};	Predicted alpha/beta hydrolase	--	--
gene-LOC103828733	145.86	139.1	148.02	144.327	65.2	56.37	67.25	62.94	1.19729	4304	4078	4485	1760	1628	1791	1.27225e-23	5.2495e-22	up	NC_024801.2	9549062	9550630	+	LOC103828733	--	K01725 cyanate lyase [EC:4.2.1.104] | (RefSeq) cyanate hydratase (A)	PREDICTED: cyanate hydratase [Brassica rapa]	RecName: Full=Cyanate hydratase {ECO:0000255|HAMAP-Rule:MF_03139}; Short=Cyanase {ECO:0000255|HAMAP-Rule:MF_03139}; EC=4.2.1.104 {ECO:0000255|HAMAP-Rule:MF_03139}; AltName: Full=Cyanate hydrolase {ECO:0000255|HAMAP-Rule:MF_03139}; AltName: Full=Cyanate lyase {ECO:0000255|HAMAP-Rule:MF_03139};	RecName: Full=Cyanate hydratase {ECO:0000256|HAMAP-Rule:MF_03139}; Short=Cyanase {ECO:0000256|HAMAP-Rule:MF_03139}; EC=4.2.1.104 {ECO:0000256|HAMAP-Rule:MF_03139}; AltName: Full=Cyanate hydrolase {ECO:0000256|HAMAP-Rule:MF_03139}; AltName: Full=Cyanate lyase {ECO:0000256|HAMAP-Rule:MF_03139};	--	GO:0005829,cytosol; GO:0008824,cyanate hydratase activity; GO:0003677,DNA binding; GO:0042802,identical protein binding; GO:0009440,cyanate catabolic process; GO:0009651,response to salt stress	Helix-turn-helix
gene-LOC103828740	1.77	1.08	0.57	1.14	0.13	0.15	0.2	0.16	2.83289	271	164	89	18	23	28	1.42628e-10	1.8069e-09	up	NC_024801.2	9600325	9613731	-	LOC103828740	--	K00574 cyclopropane-fatty-acyl-phospholipid synthase [EC:2.1.1.79] | (RefSeq) tuberculostearic acid methyltransferase UfaA1-like (A)	PREDICTED: uncharacterized protein LOC103828740 isoform X1 [Brassica rapa]	--	SubName: Full=Uncharacterized protein {ECO:0000313|EnsemblPlants:Bo7g040470.1};	--	GO:0016491,oxidoreductase activity	Methyltransferase small domain
gene-LOC103828741	0	0	0	0	0.32	0.16	0.16	0.213333	0	0	0	0	105	58	52	8.59062e-11	1.11352e-09	down	NC_024801.2	9650568	9661681	-	LOC103828741	--	--	--	--	--	--	--	--
gene-LOC103828743	10.41	9.56	6.96	8.97667	3.98	2.42	3.94	3.44667	1.38098	1056	963	725	369	240	361	4.835e-10	5.74861e-09	up	NC_024801.2	9674313	9677899	-	LOC103828743	--	K17756 long-chain-alcohol oxidase [EC:1.1.3.20] | (RefSeq) long-chain-alcohol oxidase FAO3 (A)	PREDICTED: long-chain-alcohol oxidase FAO3 [Brassica rapa]	RecName: Full=Long-chain-alcohol oxidase FAO3; EC=1.1.3.20; AltName: Full=Long-chain fatty alcohol oxidase 3;	RecName: Full=Long-chain-alcohol oxidase {ECO:0000256|PIRNR:PIRNR028937}; EC=1.1.3.20 {ECO:0000256|PIRNR:PIRNR028937};	--	GO:0016021,integral component of membrane; GO:0043231,intracellular membrane-bounded organelle; GO:0050660,flavin adenine dinucleotide binding; GO:0046577,long-chain-alcohol oxidase activity; GO:0006066,alcohol metabolic process; GO:0055114,oxidation-reduction process	NAD(P)-binding Rossmann-like domain
gene-LOC103828744	96.63	102.49	134.65	111.257	63.57	59.27	56.69	59.8433	0.894629	4023	4239	5756	2421	2415	2130	5.68609e-10	6.68518e-09	up	NC_024801.2	9699977	9701452	+	LOC103828744	--	--	PREDICTED: probable plastid-lipid-associated protein 6, chloroplastic [Brassica rapa]	RecName: Full=Plastid-lipid-associated protein 6, chloroplastic {ECO:0000303|PubMed:16850419}; AltName: Full=Fibrillin-4 {ECO:0000303|PubMed:16461379}; AltName: Full=Fibrillin-6 {ECO:0000303|PubMed:18455927}; AltName: Full=Harpin-binding protein 1 {ECO:0000303|Ref.1}; Short=HrBP1 {ECO:0000303|Ref.1}; AltName: Full=Plastoglobulin 30.4 {ECO:0000303|PubMed:16414959}; Short=AtPGL30.4 {ECO:0000303|Pub…	SubName: Full=Uncharacterized protein {ECO:0000313|EnsemblPlants:Bra014946.1-P};	--	GO:0009507,chloroplast; GO:0009941,chloroplast envelope; GO:0009534,chloroplast thylakoid; GO:0009535,chloroplast thylakoid membrane; GO:0016020,membrane; GO:0005634,nucleus; GO:0005886,plasma membrane; GO:0010287,plastoglobule; GO:0009579,thylakoid; GO:0031977,thylakoid lumen; GO:0009658,chloroplast organization; GO:0042742,defense response to bacterium; GO:0010193,response to ozone	PAP_fibrillin
gene-LOC103828746	0.02	0.07	0	0.03	0.16	0.34	0.28	0.26	-3.11548	2	6	0	12	27	21	0.0102077	0.0296517	down	NC_024801.2	9705062	9708480	-	LOC103828746	--	--	PREDICTED: CRIB domain-containing protein RIC5 [Brassica rapa]	RecName: Full=CRIB domain-containing protein RIC5; AltName: Full=ROP-interactive CRIB motif-containing protein 5; AltName: Full=Target of ROP protein RIC5;	SubName: Full=Uncharacterized protein {ECO:0000313|EnsemblPlants:Bra014944.1-P};	--	GO:0016324,apical plasma membrane; GO:0009860,pollen tube growth; GO:0040008,regulation of growth	--
gene-LOC103828748	0.61	0.49	0.61	0.57	2.21	2.31	2.02	2.18	-1.93529	64	51	66	213	238	192	3.74297e-10	4.50388e-09	down	NC_024801.2	9708169	9711443	-	LOC103828748	--	--	PREDICTED: uncharacterized protein LOC103828748 [Brassica rapa]	--	SubName: Full=Uncharacterized protein {ECO:0000313|EnsemblPlants:Bo7g040590.1};	--	GO:0003676,nucleic acid binding	Occluded RNA-recognition motif
gene-LOC103828754	0.1	0.42	0.16	0.226667	0.07	0	0.05	0.04	2.5025	10	40	16	6	0	4	0.0100226	0.0291826	up	NC_024801.2	9757227	9760298	-	LOC103828754	--	K12175 COP9 signalosome complex subunit 1 | (RefSeq) probable methyltransferase PMT15 (A)	PREDICTED: probable methyltransferase PMT1 [Brassica rapa]	RecName: Full=Probable methyltransferase PMT1; EC=2.1.1.-;	SubName: Full=Uncharacterized protein {ECO:0000313|EnsemblPlants:Bra014936.1-P};	--	GO:0005737,cytoplasm; GO:0005768,endosome; GO:0005794,Golgi apparatus; GO:0000139,Golgi membrane; GO:0016021,integral component of membrane; GO:0005634,nucleus; GO:0005802,trans-Golgi network; GO:0005774,vacuolar membrane; GO:0008757,S-adenosylmethionine-dependent methyltransferase activity; GO:0032259,methylation	Putative S-adenosyl-L-methionine-dependent methyltransferase
gene-LOC103828755	4.48	5.3	2.48	4.08667	1.33	1.23	1.46	1.34	1.60869	981	1153	558	266	263	289	6.45825e-11	8.50559e-10	up	NC_024801.2	9764296	9770533	-	LOC103828755	--	K13413 mitogen-activated protein kinase kinase 4/5 [EC:2.7.12.2] | (RefSeq) mitogen-activated protein kinase kinase 5-like (A)	PREDICTED: protein LIGHT-DEPENDENT SHORT HYPOCOTYLS 4 [Brassica rapa]	RecName: Full=Protein LIGHT-DEPENDENT SHORT HYPOCOTYLS 6; AltName: Full=Protein ORGAN BOUNDARY 6;	SubName: Full=Uncharacterized protein {ECO:0000313|EnsemblPlants:Bra014935.1-P};	--	GO:0005634,nucleus; GO:0003677,DNA binding; GO:0009299,mRNA transcription; GO:0007275,multicellular organism development; GO:0090698,post-embryonic plant morphogenesis; GO:0006355,regulation of transcription, DNA-templated; GO:0009416,response to light stimulus	Protein of unknown function (DUF640)
gene-LOC103828761	0.04	0.07	0.08	0.0633333	0.2	0.25	0.17	0.206667	-1.70627	8	14	17	38	50	32	0.00904017	0.0267461	down	NC_024801.2	9811784	9817391	-	LOC103828761	--	K09422 transcription factor MYB, plant | (RefSeq) myb-related protein Myb4 (A)	PREDICTED: myb-related protein Myb4 [Brassica rapa]	RecName: Full=Transcription factor MYB15 {ECO:0000305}; AltName: Full=Myb-related protein 15 {ECO:0000305}; Short=AtMYB15 {ECO:0000312|EMBL:CAA74603.1}; AltName: Full=Myb-related protein Y19 {ECO:0000305}; Short=AtY19 {ECO:0000303|PubMed:8980549};	SubName: Full=Uncharacterized protein {ECO:0000313|EnsemblPlants:Bra014929.1-P};	Transcription factor, Myb superfamily	GO:0005634,nucleus; GO:0003700,DNA-binding transcription factor activity; GO:0000981,DNA-binding transcription factor activity, RNA polymerase II-specific; GO:0043565,sequence-specific DNA binding; GO:0001135,RNA polymerase II transcription regulator recruiting activity; GO:0044212,transcription regulatory region DNA binding; GO:0030154,cell differentiation; GO:0006357,regulation of transcription…	Myb-like DNA-binding domain
gene-LOC103828770	0	0.02	0	0.00666667	0.26	0.14	0.04	0.146667	-4.45943	0	2	0	26	15	4	0.00517088	0.0165315	down	NC_024801.2	9904318	9907157	+	LOC103828770	--	K06174 ATP-binding cassette, sub-family E, member 1 | (RefSeq) putative F-box protein At3g13624 (A)	PREDICTED: putative F-box protein At4g10190 [Brassica rapa]	RecName: Full=Putative F-box protein At4g10190;	SubName: Full=Uncharacterized protein {ECO:0000313|EnsemblPlants:Bra014921.1-P};	--	GO:0004842,ubiquitin-protein transferase activity; GO:0031146,SCF-dependent proteasomal ubiquitin-dependent protein catabolic process	F-box-like
gene-LOC103828786	0.04	0.04	0.01	0.03	0.17	0.11	0.12	0.133333	-2.152	12	12	4	53	37	36	0.00134881	0.00513824	down	NC_024801.2	10045955	10055466	-	LOC103828786	--	--	PREDICTED: transmembrane protein 56-B-like [Brassica rapa]	--	SubName: Full=Uncharacterized protein {ECO:0000313|EnsemblPlants:Bra014905.1-P};	Uncharacterized conserved protein, contains TBC domain	GO:0016021,integral component of membrane	--
gene-LOC103828791	0	0	0	0	0.05	0.06	0.06	0.0566667	0	0	0	0	6	8	7	0.0089077	0.0264074	down	NC_024801.2	10139601	10144278	-	LOC103828791	--	--	PREDICTED: uncharacterized protein LOC103828791 [Brassica rapa]	--	SubName: Full=BnaCnng29850D protein {ECO:0000313|EMBL:CDY56119.1};	--	--	--
gene-LOC103828792	0.5	0.37	0.27	0.38	1.39	1.17	1.37	1.31	-1.7855	41	30	23	104	94	101	6.38286e-05	0.00033321	down	NC_024801.2	10144683	10147411	+	LOC103828792	--	K03595 GTPase | (RefSeq) GTP-binding protein ERG-like (A)	PREDICTED: GTP-binding protein ERG-like isoform X1 [Brassica rapa]	RecName: Full=GTP-binding protein ERG;	SubName: Full=Uncharacterized protein {ECO:0000313|EnsemblPlants:Bra014897.1-P};	Ras-like GTPase ERA	GO:0005829,cytosol; GO:0005525,GTP binding; GO:0003723,RNA binding	Ethanolamine utilisation - propanediol utilisation
gene-LOC103828798	2.75	2.76	3.88	3.13	6.64	9.11	10.07	8.60667	-1.45929	292	292	423	646	948	966	1.04125e-07	9.01365e-07	down	NC_024801.2	10219286	10224771	+	LOC103828798	--	K01937 CTP synthase [EC:6.3.4.2] | (RefSeq) CTP synthase-like (A)	PREDICTED: CTP synthase-like [Brassica rapa]	--	RecName: Full=CTP synthase {ECO:0000256|RuleBase:RU810713}; EC=6.3.4.2 {ECO:0000256|RuleBase:RU810713}; AltName: Full=UTP--ammonia ligase {ECO:0000256|RuleBase:RU810713};	CTP synthase (UTP-ammonia lyase)	GO:0005524,ATP binding; GO:0003883,CTP synthase activity; GO:0044210,'de novo' CTP biosynthetic process; GO:0006541,glutamine metabolic process	CobQ/CobB/MinD/ParA nucleotide binding domain
gene-LOC103828803	0	0	0	0	0.07	0.16	0.32	0.183333	0	0	0	0	6	14	26	0.000172684	0.000820518	down	NC_024801.2	10280587	10282915	-	LOC103828803	--	K22395 cinnamyl-alcohol dehydrogenase [EC:1.1.1.195] | (RefSeq) berberine bridge enzyme-like 26 (A)	PREDICTED: flavin-dependent oxidoreductase FOX2-like [Brassica rapa]	RecName: Full=Berberine bridge enzyme-like 9 {ECO:0000303|PubMed:26037923}; Short=AtBBE-like 9 {ECO:0000303|PubMed:26037923}; EC=1.1.1.- {ECO:0000250|UniProtKB:O64743}; Flags: Precursor;	SubName: Full=Uncharacterized protein {ECO:0000313|EnsemblPlants:Bra014885.1-P};	--	GO:0005576,extracellular region; GO:0009505,plant-type cell wall; GO:0050660,flavin adenine dinucleotide binding; GO:0016614,oxidoreductase activity, acting on CH-OH group of donors	Berberine and berberine like
gene-LOC103828810	0	0	0	0	0.31	0.21	0.18	0.233333	0	0	0	0	14	10	8	0.00100151	0.00394337	down	NC_024801.2	10421637	10422905	-	LOC103828810	--	K12844 U4/U6 small nuclear ribonucleoprotein PRP31 | (RefSeq) hypothetical protein (A)	PREDICTED: putative F-box protein At1g32660 [Brassica rapa]	RecName: Full=Putative F-box protein At1g32660;	SubName: Full=Uncharacterized protein {ECO:0000313|EnsemblPlants:Bra014878.1-P};	--	--	F-box associated
gene-LOC103828814	1.47	1.82	1.61	1.63333	0.45	0.54	0.71	0.566667	1.52725	265	327	299	75	95	115	4.00009e-11	5.38924e-10	up	NC_024801.2	10451036	10456067	+	LOC103828814	--	K18626 trichohyalin | (RefSeq) auxilin-like protein 1 (A)	PREDICTED: auxilin-related protein 1-like isoform X1 [Brassica rapa]	RecName: Full=J domain-containing protein required for chloroplast accumulation response 1;	SubName: Full=Uncharacterized protein {ECO:0000313|EnsemblPlants:Bra014876.1-P};	Auxilin-like protein and related proteins containing DnaJ domain	GO:0005737,cytoplasm; GO:0031982,vesicle; GO:0007015,actin filament organization; GO:0071483,cellular response to blue light; GO:0009904,chloroplast accumulation movement; GO:0009903,chloroplast avoidance movement; GO:0006898,receptor-mediated endocytosis	DnaJ domain
gene-LOC103828815	11.68	9.84	9.01	10.1767	4.02	3.96	4.77	4.25	1.25973	654	547	518	206	217	241	7.3306e-13	1.20263e-11	up	NC_024795.2	1490592	1492243	-	LOC103828815	--	K16290 xylem cysteine proteinase [EC:3.4.22.-] | (RefSeq) cysteine protease XCP1 (A)	PREDICTED: cysteine protease XCP1 [Brassica rapa]	RecName: Full=Cysteine protease XCP1 {ECO:0000305}; EC=3.4.22.-; AltName: Full=Xylem cysteine peptidase 1 {ECO:0000303|PubMed:10889267}; Short=AtXCP1 {ECO:0000303|PubMed:10889267}; Flags: Precursor;	SubName: Full=Uncharacterized protein {ECO:0000313|EnsemblPlants:Bra011608.1-P};	Cysteine proteinase Cathepsin L	GO:0005615,extracellular space; GO:0005764,lysosome; GO:0005634,nucleus; GO:0000325,plant-type vacuole; GO:0005886,plasma membrane; GO:0004197,cysteine-type endopeptidase activity; GO:0010623,programmed cell death involved in cell development; GO:0051603,proteolysis involved in cellular protein catabolic process	Papain family cysteine protease
gene-LOC103828853	19.96	16.94	14.58	17.16	6.86	5.57	6.97	6.46667	1.40796	1314	1108	986	413	359	414	1.58853e-16	3.71519e-15	up	NC_024801.2	7938152	7940170	+	LOC103828853	--	K03453 bile acid:Na+ symporter, BASS family | (RefSeq) probable sodium/metabolite cotransporter BASS3, chloroplastic (A)	probable sodium/metabolite cotransporter BASS3, chloroplastic [Brassica napus]	RecName: Full=Probable sodium/metabolite cotransporter BASS3, chloroplastic; AltName: Full=Bile acid transporter 3; AltName: Full=Bile acid-sodium symporter family protein 3; Flags: Precursor;	SubName: Full=Uncharacterized protein {ECO:0000313|EnsemblPlants:Bra015123.1-P};	Na+-bile acid cotransporter	GO:0009941,chloroplast envelope; GO:0016021,integral component of membrane	Sodium Bile acid symporter family
gene-LOC103828879	0.05	0.13	0.05	0.0766667	0.62	0.62	0.29	0.51	-2.73383	12	35	14	150	160	68	2.046e-06	1.42131e-05	down	NC_024801.2	9613175	9627208	-	LOC103828879	--	K00574 cyclopropane-fatty-acyl-phospholipid synthase [EC:2.1.1.79] | (RefSeq) uncharacterized LOC103828879 (A)	uncharacterized protein LOC111198411 [Brassica napus]	--	SubName: Full=Uncharacterized protein {ECO:0000313|EnsemblPlants:Bra014950.1-P};	--	GO:0016491,oxidoreductase activity	Methyltransferase small domain
gene-LOC103828906	0.1	0.09	0.03	0.0733333	0.18	0.15	0.58	0.303333	-2.04836	27	24	9	45	41	147	0.00450423	0.0146837	down	NC_024801.2	10509340	10516768	-	LOC103828906	--	--	uncharacterized protein LOC106356270 [Brassica napus]	--	SubName: Full=Uncharacterized protein {ECO:0000313|EnsemblPlants:Bra030189.1-P};	--	GO:0016021,integral component of membrane	Cotton fibre expressed protein
gene-LOC103828910	0.05	0.05	0.06	0.0533333	0.71	0.8	1.17	0.893333	-4.06609	18	19	20	227	275	371	4.43832e-28	2.44996e-26	down	NC_024801.2	10540029	10550017	-	LOC103828910	--	K04125 gibberellin 2-oxidase [EC:1.14.11.13] | (RefSeq) gibberellin 2-beta-dioxygenase 2 isoform X1 (A)	PREDICTED: gibberellin 2-beta-dioxygenase 2 isoform X2 [Brassica rapa]	RecName: Full=Gibberellin 2-beta-dioxygenase 2; EC=1.14.11.13; AltName: Full=GA 2-oxidase 2; AltName: Full=Gibberellin 2-beta-hydroxylase 2; AltName: Full=Gibberellin 2-oxidase 2;	SubName: Full=Uncharacterized protein {ECO:0000313|EnsemblPlants:Bra030187.1-P};	Iron/ascorbate family oxidoreductases	GO:0045543,gibberellin 2-beta-dioxygenase activity; GO:0046872,metal ion binding; GO:0009686,gibberellin biosynthetic process; GO:0010114,response to red light; GO:0009639,response to red or far red light	2OG-Fe(II) oxygenase superfamily
gene-LOC103828913	0.28	0.27	0.24	0.263333	0.71	1.11	0.51	0.776667	-1.56041	20	19	18	47	78	33	0.00985687	0.0287637	down	NC_024801.2	10613168	10615082	-	LOC103828913	--	--	PREDICTED: F-box protein At1g30790-like [Brassica rapa]	RecName: Full=F-box protein At1g30790;	SubName: Full=Uncharacterized protein {ECO:0000313|EnsemblPlants:Bra030185.1-P};	--	--	F-box associated domain
gene-LOC103828926	0.33	0.33	0.42	0.36	0.75	0.8	1.25	0.933333	-1.3744	202	201	263	420	476	687	7.11225e-06	4.46453e-05	down	NC_024801.2	10688875	10705831	-	LOC103828926	--	K23222 nuclease HARBI1 [EC:3.1.-.-] | (RefSeq) putative nuclease HARBI1 (A)	PREDICTED: putative nuclease HARBI1 [Brassica rapa]	--	SubName: Full=Uncharacterized protein {ECO:0000313|EnsemblPlants:Bo6g109200.1};	--	GO:0016788,hydrolase activity, acting on ester bonds	Plant transposon protein
gene-LOC103828931	2.12	2.22	1.35	1.89667	4.05	3.4	5.67	4.37333	-1.20527	136	141	89	237	213	328	0.00125485	0.00482011	down	NC_024795.2	17666639	17668281	-	LOC103828931	--	K12844 U4/U6 small nuclear ribonucleoprotein PRP31 | (RefSeq) hypothetical protein (A)	PREDICTED: putative F-box protein At1g53550 [Brassica rapa]	RecName: Full=Putative F-box protein At1g53550;	SubName: Full=BnaA01g21730D protein {ECO:0000313|EMBL:CDY23822.1};	--	--	F-box-like
gene-LOC103828934	1.67	2.13	1.9	1.9	6.86	6.7	5.83	6.46333	-1.76628	215	272	251	808	845	678	4.73146e-16	1.05768e-14	down	NC_024801.2	10813215	10829662	+	LOC103828934	--	K04733 interleukin-1 receptor-associated kinase 4 [EC:2.7.11.1] | (RefSeq) probable LRR receptor-like serine/threonine-protein kinase RFK1 (A)	PREDICTED: probable LRR receptor-like serine/threonine-protein kinase At1g29720 [Brassica rapa]	RecName: Full=Probable LRR receptor-like serine/threonine-protein kinase At1g29720; EC=2.7.11.1; Flags: Precursor;	SubName: Full=Uncharacterized protein {ECO:0000313|EMBL:EOA38810.1};	--	GO:0016021,integral component of membrane; GO:0005886,plasma membrane; GO:0005524,ATP binding; GO:0004674,protein serine/threonine kinase activity	Malectin-like domain
gene-LOC103828935	0.72	0.84	0.49	0.683333	1.78	2.17	2.31	2.08667	-1.61054	66	76	46	149	194	191	9.87716e-06	6.03997e-05	down	NC_024797.2	14666852	14669857	+	LOC103828935	--	K20893 probable galacturonosyltransferase-like 1 [EC:2.4.1.-] | (RefSeq) probable galacturonosyltransferase-like 1 (A)	PREDICTED: probable galacturonosyltransferase-like 6 [Brassica rapa]	RecName: Full=Probable galacturonosyltransferase-like 6; EC=2.4.1.-; AltName: Full=Like glycosyl transferase 10;	RecName: Full=Hexosyltransferase {ECO:0000256|RuleBase:RU362027}; EC=2.4.1.- {ECO:0000256|RuleBase:RU362027};	--	GO:0005794,Golgi apparatus; GO:0000139,Golgi membrane; GO:0016021,integral component of membrane; GO:0047262,polygalacturonate 4-alpha-galacturonosyltransferase activity; GO:0016757,transferase activity, transferring glycosyl groups; GO:0071555,cell wall organization; GO:0045489,pectin biosynthetic process; GO:0000271,polysaccharide biosynthetic process	Glucosyltransferase 24
gene-LOC103828940	0.1	0.11	0.14	0.116667	0.03	0.01	0.02	0.02	2.54432	44	47	61	10	4	8	2.20851e-06	1.52331e-05	up	NC_024801.2	10785291	10802122	+	LOC103828940	--	K04733 interleukin-1 receptor-associated kinase 4 [EC:2.7.11.1] | (RefSeq) probable LRR receptor-like serine/threonine-protein kinase RFK1 (A)	PREDICTED: probable LRR receptor-like serine/threonine-protein kinase At1g29720 isoform X1 [Brassica rapa]	RecName: Full=Probable LRR receptor-like serine/threonine-protein kinase At1g29720; EC=2.7.11.1; Flags: Precursor;	SubName: Full=BnaA06g32280D protein {ECO:0000313|EMBL:CDY13695.1};	--	GO:0016021,integral component of membrane; GO:0005886,plasma membrane; GO:0005524,ATP binding; GO:0004674,protein serine/threonine kinase activity	Malectin-like domain
gene-LOC103828948	105.71	75.78	65.59	82.36	45.52	41.93	38.58	42.01	0.971211	5950	4238	3791	2344	2310	1960	9.36324e-09	9.42166e-08	up	NC_024801.2	10910716	10912784	-	LOC103828948	--	K01969 3-methylcrotonyl-CoA carboxylase beta subunit [EC:6.4.1.4] | (RefSeq) carboxyl transferase domain protein (A)	PREDICTED: GDSL esterase/lipase At1g29660-like [Brassica rapa]	RecName: Full=GDSL esterase/lipase At1g29660 {ECO:0000303|PubMed:18819574}; EC=3.1.1.- {ECO:0000305}; AltName: Full=Apoplastic EDS1-dependent protein 3 {ECO:0000303|PubMed:24755512}; AltName: Full=Extracellular lipase At1g29660; Flags: Precursor;	SubName: Full=Uncharacterized protein {ECO:0000313|EnsemblPlants:Bra030155.1-P};	--	GO:0048046,apoplast; GO:0005634,nucleus; GO:0016788,hydrolase activity, acting on ester bonds; GO:0016042,lipid catabolic process; GO:0009627,systemic acquired resistance	--
gene-LOC103828949	57.97	46.14	49.23	51.1133	11.19	12.49	19.11	14.2633	1.84139	1835	1451	1600	324	387	546	2.19907e-19	6.67293e-18	up	NC_024801.2	10928893	10929704	+	LOC103828949	--	K20855 beta-1,3-galactosyltransferase 1/2/3/4/5/7/8 [EC:2.4.1.-] | (RefSeq) probable beta-1,3-galactosyltransferase 2 (A)	PREDICTED: uncharacterized protein LOC103828949 [Brassica rapa]	--	SubName: Full=Uncharacterized protein {ECO:0000313|EnsemblPlants:Bra030154.1-P};	--	--	Senescence regulator
gene-LOC103828951	0	0	0	0	0.06	0.03	0.02	0.0366667	0	0	0	0	18	12	6	0.000621608	0.00258274	down	NC_024801.2	10940884	10950384	-	LOC103828951	--	--	BnaA07g07820D [Brassica napus]	--	SubName: Full=Uncharacterized protein {ECO:0000313|EnsemblPlants:Bra030152.1-P};	--	--	--
gene-LOC103828952	0	0	0	0	1	1.54	1.26	1.26667	0	0	0	0	163	270	204	2.39434e-16	5.50221e-15	down	NC_024801.2	10954192	10964443	-	LOC103828952	--	K13832 3-dehydroquinate dehydratase / shikimate dehydrogenase [EC:4.2.1.10 1.1.1.25] | (RefSeq) bifunctional 3-dehydroquinate dehydratase/shikimate dehydrogenase, chloroplastic-like isoform X1 (A)	PREDICTED: zinc finger CCCH domain-containing protein 42-like [Brassica rapa]	RecName: Full=Zinc finger CCCH domain-containing protein 37; Short=AtC3H37; AltName: Full=ENHANCER OF AG-4 protein 1;	SubName: Full=Uncharacterized protein {ECO:0000313|EnsemblPlants:Bra030149.1-P};	CCCH-type Zn-finger protein	GO:0005829,cytosol; GO:0016607,nuclear speck; GO:0005634,nucleus; GO:0003677,DNA binding; GO:0046872,metal ion binding; GO:0003730,mRNA 3'-UTR binding; GO:0003723,RNA binding; GO:0061158,3'-UTR-mediated mRNA destabilization; GO:0001709,cell fate determination; GO:0009908,flower development; GO:0006397,mRNA processing	Zinc-finger containing family
gene-LOC103828954	48.89	47.84	42.12	46.2833	17.34	14.8	29.63	20.59	1.16855	3339	3246	2954	1083	989	1826	2.43814e-08	2.3069e-07	up	NC_024795.2	17732784	17736574	+	LOC103828954	--	K14209 solute carrier family 36 (proton-coupled amino acid transporter) | (RefSeq) probable amino acid permease 7 (A)	PREDICTED: amino acid permease 1 [Brassica rapa]	RecName: Full=Amino acid permease 1; AltName: Full=Amino acid transporter AAP1; AltName: Full=Neutral amino acid transporter II;	SubName: Full=Uncharacterized protein {ECO:0000313|EnsemblPlants:Bo1g089120.1};	Amino acid transporters	GO:0016021,integral component of membrane; GO:0005886,plasma membrane; GO:0015171,amino acid transmembrane transporter activity; GO:0015180,L-alanine transmembrane transporter activity; GO:0005313,L-glutamate transmembrane transporter activity; GO:0015186,L-glutamine transmembrane transporter activity; GO:0015193,L-proline transmembrane transporter activity; GO:0015194,L-serine transmembrane tran…	Transmembrane amino acid transporter protein
gene-LOC103828972	0.2	0.07	0.11	0.126667	0.38	0.55	1.13	0.686667	-2.43857	32	12	18	56	88	166	6.29733e-05	0.000329303	down	NC_024801.2	11094514	11099381	+	LOC103828972	--	K23280 rhamnogalacturonan I rhamnosyltransferase [EC:2.4.1.351] | (RefSeq) uncharacterized protein At1g04910 (A)	PREDICTED: uncharacterized protein At1g04910 [Brassica rapa]	RecName: Full=O-fucosyltransferase 8 {ECO:0000305}; Short=O-FucT-8 {ECO:0000305}; EC=2.4.1.- {ECO:0000305}; AltName: Full=O-fucosyltransferase family protein {ECO:0000312|EMBL:ARJ31409.1};	SubName: Full=Uncharacterized protein {ECO:0000313|EnsemblPlants:Bra030130.1-P};	--	GO:0016021,integral component of membrane; GO:0016757,transferase activity, transferring glycosyl groups; GO:0006004,fucose metabolic process; GO:0006486,protein glycosylation	GDP-fucose protein O-fucosyltransferase
gene-LOC103828978	1.73	2.16	1.92	1.93667	0.73	0.61	0.23	0.523333	1.88777	204	253	233	79	70	24	2.32088e-07	1.89451e-06	up	NC_024801.2	11126816	11129839	-	LOC103828978	--	--	PREDICTED: uncharacterized protein LOC103828978 [Brassica rapa]	--	SubName: Full=Uncharacterized protein {ECO:0000313|EnsemblPlants:Bra030125.1-P};	--	--	Domain of unknown function (DUF4228)
gene-LOC103828984	0	0	0.02	0.00666667	0.21	0.27	0.14	0.206667	-4.9542	0	0	2	18	25	12	0.000916705	0.00364638	down	NC_024801.2	11186186	11188846	-	LOC103828984	--	--	PREDICTED: heavy metal-associated isoprenylated plant protein 22 [Brassica rapa]	RecName: Full=Heavy metal-associated isoprenylated plant protein 29 {ECO:0000303|PubMed:21072340, ECO:0000303|PubMed:23368984}; Short=AtHIP29 {ECO:0000303|PubMed:21072340, ECO:0000303|PubMed:23368984}; Flags: Precursor;	SubName: Full=Uncharacterized protein {ECO:0000313|EnsemblPlants:Bra030119.1-P};	Copper chaperone	GO:0005737,cytoplasm; GO:0046914,transition metal ion binding; GO:0046916,cellular transition metal ion homeostasis; GO:0030001,metal ion transport	--
gene-LOC103828985	0.48	0.39	0.17	0.346667	0.23	0.11	0.07	0.136667	1.34289	88	70	32	38	20	12	0.0112586	0.0322277	up	NC_024801.2	11194485	11199378	+	LOC103828985	--	K01365 cathepsin L [EC:3.4.22.15] | (RefSeq) zingipain-2-like (A)	PREDICTED: ervatamin-B [Brassica rapa]	RecName: Full=Senescence-specific cysteine protease SAG39 {ECO:0000305}; EC=3.4.22.- {ECO:0000305}; AltName: Full=Cysteine proteinase SAG39 {ECO:0000305}; AltName: Full=Protein SENESCENCE-ASSOCIATED GENE 39 {ECO:0000303|PubMed:20439547}; Flags: Precursor;	SubName: Full=Uncharacterized protein {ECO:0000313|EnsemblPlants:Bra030118.1-P};	Cysteine proteinase Cathepsin L	GO:0005615,extracellular space; GO:0005764,lysosome; GO:0010282,senescence-associated vacuole; GO:0004197,cysteine-type endopeptidase activity; GO:0007568,aging; GO:0010150,leaf senescence; GO:0010623,programmed cell death involved in cell development; GO:0051603,proteolysis involved in cellular protein catabolic process; GO:0009737,response to abscisic acid; GO:0009723,response to ethylene; GO:0…	Peptidase C1-like family
gene-LOC103828992	33.69	33.99	37.79	35.1567	18.31	18.86	18.65	18.6067	0.917979	1245	1248	1434	619	682	622	5.2848e-14	9.84178e-13	up	NC_024801.2	11231494	11232849	-	LOC103828992	--	--	PREDICTED: uncharacterized protein LOC103828992 isoform X2 [Brassica rapa]	--	SubName: Full=Uncharacterized protein {ECO:0000313|EnsemblPlants:Bra030114.1-P};	--	GO:0009507,chloroplast; GO:0005773,vacuole	Conserved hypothetical protein (Lin0512_fam)
gene-LOC103829000	50.11	52.61	30.23	44.3167	15.52	14.43	13.35	14.4333	1.61844	2807	2928	1739	795	791	675	1.03095e-15	2.21865e-14	up	NC_024801.2	11304100	11306375	+	LOC103829000	--	K21026 acetylajmaline esterase [EC:3.1.1.80] | (RefSeq) GDSL esterase/lipase At1g28570-like (A)	PREDICTED: GDSL esterase/lipase At1g28570-like [Brassica rapa]	RecName: Full=GDSL esterase/lipase At1g28570; EC=3.1.1.-; AltName: Full=Extracellular lipase At1g28570; Flags: Precursor;	SubName: Full=BnaA07g08290D protein {ECO:0000313|EMBL:CDY15658.1};	--	GO:0005576,extracellular region; GO:0016788,hydrolase activity, acting on ester bonds; GO:0016042,lipid catabolic process	GDSL-like Lipase/Acylhydrolase
gene-LOC103829003	0.21	0.24	0.24	0.23	8.81	7.74	1.78	6.11	-4.73147	7	8	8	266	250	53	1.79807e-13	3.14696e-12	down	NC_024801.2	11311112	11312499	-	LOC103829003	--	K23166 optic atrophy 3 protein | (RefSeq) OPA3-like protein (A)	PREDICTED: OPA3-like protein [Raphanus sativus]	--	SubName: Full=Uncharacterized protein {ECO:0000313|EnsemblPlants:Bra030103.1-P};	Predicted coiled-coil protein	--	Optic atrophy 3 protein (OPA3)
gene-LOC103829008	0.36	0.37	0.18	0.303333	7.21	7.36	3.7	6.09	-4.32747	84	86	44	1552	1695	786	1.43326e-35	1.15565e-33	down	NC_024801.2	11343109	11349668	-	LOC103829008	--	--	PREDICTED: NAC domain-containing protein 10-like isoform X1 [Brassica rapa]	RecName: Full=NAC domain-containing protein 10 {ECO:0000303|PubMed:15029955}; Short=ANAC010 {ECO:0000303|PubMed:15029955}; AltName: Full=Protein SECONDARY WALL-ASSOCIATED NAC DOMAIN PROTEIN 3 {ECO:0000303|PubMed:18952777};	SubName: Full=Uncharacterized protein {ECO:0000313|EnsemblPlants:Bra030099.1-P};	--	GO:0005634,nucleus; GO:0003677,DNA binding; GO:0003700,DNA-binding transcription factor activity; GO:0045893,positive regulation of transcription, DNA-templated; GO:2000652,regulation of secondary cell wall biogenesis; GO:0006351,transcription, DNA-templated	--
gene-LOC103829010	0.1	0	0.03	0.0433333	0.8	0.65	0.87	0.773333	-4.15754	6	0	2	46	40	49	2.38055e-06	1.63252e-05	down	NC_024801.2	11371034	11374089	+	LOC103829010	--	K14797 essential nuclear protein 1 | (RefSeq) bystin-like isoform X2 (A)	PREDICTED: bystin-like [Brassica rapa]	--	SubName: Full=Uncharacterized protein {ECO:0000313|EnsemblPlants:Bo7g038780.1};	Cell adhesion complex protein bystin	--	Bystin
gene-LOC103829011	0.03	0.14	0.18	0.116667	4.47	4.82	4.97	4.75333	-5.34848	4	17	23	497	573	545	1.52034e-42	1.62268e-40	down	NC_024801.2	11381487	11384604	-	LOC103829011	--	--	PREDICTED: uncharacterized protein LOC103829011 [Brassica rapa]	--	SubName: Full=Uncharacterized protein {ECO:0000313|EMBL:ESQ34017.1};	--	--	--
gene-LOC103829012	8.7	11.09	10.55	10.1133	37.62	23.94	40.6	34.0533	-1.75154	281	356	350	1112	757	1184	1.11935e-10	1.43033e-09	down	NC_024801.2	11386105	11386933	+	LOC103829012	--	K09286 EREBP-like factor | (RefSeq) ethylene-responsive transcription factor 11 (A)	ethylene-responsive transcription factor 11 [Brassica napus]	RecName: Full=Ethylene-responsive transcription factor 11; Short=AtERF11; AltName: Full=Ethylene-responsive element-binding factor 11; Short=EREBP-11;	SubName: Full=BnaA07g08440D protein {ECO:0000313|EMBL:CDY15673.1};	--	GO:0005634,nucleus; GO:0003677,DNA binding; GO:0003700,DNA-binding transcription factor activity; GO:0051301,cell division; GO:0009873,ethylene-activated signaling pathway; GO:0010087,phloem or xylem histogenesis; GO:0006351,transcription, DNA-templated	AP2 domain
gene-LOC103829013	0.08	0.11	0.07	0.0866667	0.41	0.41	0.79	0.536667	-2.63048	23	30	22	108	114	204	1.06846e-08	1.06686e-07	down	NC_024801.2	11386760	11394123	-	LOC103829013	--	K09286 EREBP-like factor | (RefSeq) hypothetical protein (A)	PREDICTED: ethylene-responsive transcription factor 12-like [Brassica rapa]	RecName: Full=Ethylene-responsive transcription factor 12; Short=AtERF12; AltName: Full=Ethylene-responsive element-binding factor 12; Short=EREBP-12;	SubName: Full=Uncharacterized protein {ECO:0000313|EnsemblPlants:Bra030094.1-P};	--	GO:0005634,nucleus; GO:0003677,DNA binding; GO:0003700,DNA-binding transcription factor activity; GO:0006952,defense response; GO:0009873,ethylene-activated signaling pathway; GO:0006351,transcription, DNA-templated	AP2 domain
gene-LOC103829021	119.56	126.13	108.95	118.213	346.11	289.18	275.16	303.483	-1.36022	5695	5969	5329	15081	13481	11829	6.60285e-14	1.21372e-12	down	NC_024801.2	11477230	11478884	+	LOC103829021	--	--	PREDICTED: non-classical arabinogalactan protein 31-like [Brassica rapa]	RecName: Full=Non-classical arabinogalactan protein 31 {ECO:0000303|PubMed:17885091}; AltName: Full=Hydroxyproline-rich arabinogalactan protein 31 {ECO:0000305}; Flags: Precursor;	SubName: Full=Uncharacterized protein {ECO:0000313|EnsemblPlants:Bra030083.1-P};	--	GO:0005576,extracellular region; GO:0009505,plant-type cell wall; GO:0005886,plasma membrane; GO:0009506,plasmodesma; GO:0009753,response to jasmonic acid	Carboxypeptidase regulatory-like domain
gene-LOC103829030	0.9	0.77	0.81	0.826667	0.31	0.18	0.35	0.28	1.56188	530	447	491	166	106	184	3.95279e-11	5.32746e-10	up	NC_024801.2	11538031	11553890	-	LOC103829030	--	K14487 auxin responsive GH3 gene family | (RefSeq) indole-3-acetic acid-amido synthetase GH3.17 (A)	indole-3-acetic acid-amido synthetase GH3.17 [Brassica napus]	RecName: Full=Indole-3-acetic acid-amido synthetase GH3.17; EC=6.3.2.-; AltName: Full=Auxin-responsive GH3-like protein 17; Short=AtGH3-17;	SubName: Full=Uncharacterized protein {ECO:0000313|EnsemblPlants:Bo7g048440.1};	--	GO:0005737,cytoplasm; GO:0005634,nucleus; GO:0010279,indole-3-acetic acid amido synthetase activity; GO:0010252,auxin homeostasis; GO:0009733,response to auxin	GH3 auxin-responsive promoter
gene-LOC103829035	0	0	0.04	0.0133333	0.13	0.12	0.13	0.126667	-3.24793	0	0	6	18	18	18	0.0155587	0.0423067	down	NC_024795.2	17841537	17846269	-	LOC103829035	--	K20092 chromodomain-helicase-DNA-binding protein 1-like [EC:3.6.4.12] | (RefSeq) probable helicase CHR10 (A)	PREDICTED: probable helicase CHR10 isoform X4 [Brassica rapa]	RecName: Full=Probable helicase CHR10 {ECO:0000305}; EC=3.6.4.- {ECO:0000305}; AltName: Full=Protein ALTERED SEED GERMINATION 3 {ECO:0000305}; AltName: Full=Protein CHROMATIN REMODELING 10 {ECO:0000305};	SubName: Full=Uncharacterized protein {ECO:0000313|EnsemblPlants:Bra035436.1-P};	Chromatin remodeling complex WSTF-ISWI, small subunit	GO:0005634,nucleus; GO:0005524,ATP binding; GO:0003677,DNA binding; GO:0004386,helicase activity; GO:0016569,covalent chromatin modification; GO:0006355,regulation of transcription, DNA-templated; GO:0006351,transcription, DNA-templated	--
gene-LOC103829036	0.08	0.08	0	0.0533333	0.15	0.45	0.44	0.346667	-2.70044	8	8	0	14	44	40	0.00867927	0.0258231	down	NC_024801.2	11590994	11595476	-	LOC103829036	--	--	uncharacterized protein BNAA07G08660D [Brassica napus]	--	SubName: Full=BnaA07g08660D protein {ECO:0000313|EMBL:CDY15695.1};	--	--	--
gene-LOC103829048	0.62	0.49	1.16	0.756667	230.53	220.8	155.59	202.307	-8.06267	23	18	44	7809	8002	5200	1.32185e-160	1.57466e-157	down	NC_024801.2	11676438	11677387	-	LOC103829048	--	--	ctenidin-1 [Brassica napus]	--	SubName: Full=BnaA07g36560D protein {ECO:0000313|EMBL:CDY60274.1};	--	--	--
gene-LOC103829055	0.12	0.05	0.16	0.11	0.71	1.27	1.23	1.07	-3.28204	10	4	14	56	108	96	2.99627e-08	2.80765e-07	down	NC_024801.2	11718999	11721219	-	LOC103829055	--	K03006 DNA-directed RNA polymerase II subunit RPB1 [EC:2.7.7.6] | (RefSeq) early nodulin-like protein 2 (A)	PREDICTED: early nodulin-55-2-like [Brassica rapa]	RecName: Full=Mavicyanin;	SubName: Full=Uncharacterized protein {ECO:0000313|EnsemblPlants:Bra030053.1-P};	--	GO:0009055,electron transfer activity; GO:0046872,metal ion binding	Plastocyanin-like domain
gene-LOC103829075	27.8	23.82	29.95	27.19	6.45	5.37	12.8	8.20667	1.72821	1047	891	1158	222	198	435	1.50053e-10	1.89446e-09	up	NC_024801.2	11811193	11812659	-	LOC103829075	--	--	PREDICTED: uncharacterized protein LOC103829075 [Brassica rapa]	--	SubName: Full=Uncharacterized protein {ECO:0000313|EnsemblPlants:Bra030034.1-P};	--	--	--
gene-LOC103829083	0.16	0.05	0.07	0.0933333	0.54	0.61	0.37	0.506667	-2.44057	18	6	8	56	68	38	0.000257557	0.00117661	down	NC_024801.2	11842180	11847305	-	LOC103829083	--	K01228 mannosyl-oligosaccharide glucosidase [EC:3.2.1.106] | (RefSeq) alpha-glucosidase 2 (A)	PREDICTED: alpha-glucosidase 2 isoform X1 [Brassica rapa]	RecName: Full=Alpha-glucosidase 2; Short=Glucosidase 2; EC=3.2.1.-;	SubName: Full=Uncharacterized protein {ECO:0000313|EnsemblPlants:Bra030029.1-P};	Glucosidase I	GO:0004573,mannosyl-oligosaccharide glucosidase activity; GO:0009311,oligosaccharide metabolic process	Glycosyl hydrolase family 63 C-terminal domain
gene-LOC103829086	8.75	8.01	6.57	7.77667	3.53	3.63	4.48	3.88	1.0031	1188	1080	915	438	482	549	2.22394e-10	2.75135e-09	up	NC_024801.2	11860662	11864932	+	LOC103829086	--	K03380 phenol 2-monooxygenase [EC:1.14.13.7] | (RefSeq) phenol 2-monooxygenase-like (A)	PREDICTED: uncharacterized protein LOC103829086 [Brassica rapa]	--	SubName: Full=Uncharacterized protein {ECO:0000313|EnsemblPlants:Bra030027.1-P};	Monooxygenase involved in coenzyme Q (ubiquinone) biosynthesis	GO:0071949,FAD binding	FAD binding domain
gene-LOC103829099	0	0	0.04	0.0133333	1.16	1.24	0.57	0.99	-6.21432	0	0	3	77	88	37	8.12312e-09	8.23213e-08	down	NC_024801.2	10951006	10953958	-	LOC103829099	--	--	PREDICTED: uncharacterized protein LOC103829099 [Brassica rapa]	--	SubName: Full=Uncharacterized protein {ECO:0000313|EnsemblPlants:Bo7g045310.1};	--	--	Zinc finger C-x8-C-x5-C-x3-H type (and similar)
gene-LOC103829100	0	0	0.02	0.00666667	0.39	0.28	0.63	0.433333	-6.02237	0	0	4	73	56	116	3.08029e-10	3.73816e-09	down	NC_024795.2	17851248	17856477	+	LOC103829100	--	--	PREDICTED: uncharacterized protein LOC103829100 [Brassica rapa]	--	SubName: Full=Uncharacterized protein {ECO:0000313|EnsemblPlants:Bra035435.1-P};	--	GO:0016021,integral component of membrane	--
gene-LOC103829106	0.04	0.07	0.03	0.0466667	0.2	0.18	0.23	0.203333	-2.12338	6	10	4	25	24	28	0.0115894	0.0330032	down	--	--	--	--	--	--	--
gene-LOC103829117	0.09	0.06	0.02	0.0566667	0.95	0.9	1.14	0.996667	-4.13654	28	20	8	281	284	333	9.252e-24	3.89586e-22	down	NC_024801.2	11891207	11902497	+	LOC103829117	--	K22686 pro-apoptotic serine protease NMA111 [EC:3.4.21.-] | (RefSeq) retrovirus-related Pol polyprotein from transposon TNT 1-94 isoform X1 (A)	PREDICTED: uncharacterized protein LOC108850934 [Raphanus sativus]	RecName: Full=Retrovirus-related Pol polyprotein from transposon RE2; AltName: Full=Retro element 2 {ECO:0000303|PubMed:10689195}; Short=AtRE2 {ECO:0000303|PubMed:10689195}; Includes: RecName: Full=Protease RE2; EC=3.4.23.-; Includes: RecName: Full=Reverse transcriptase RE2; EC=2.7.7.49; Includes: RecName: Full=Endonuclease RE2;	SubName: Full=Retrovirus-related Pol polyprotein from transposon TNT 1-94 {ECO:0000313|EMBL:JAU81578.1};	FOG: Transposon-encoded proteins with TYA, reverse transcriptase, integrase domains in various combinations	GO:0004190,aspartic-type endopeptidase activity; GO:0004519,endonuclease activity; GO:0046872,metal ion binding; GO:0003676,nucleic acid binding; GO:0003964,RNA-directed DNA polymerase activity; GO:0015074,DNA integration; GO:0006310,DNA recombination	Integrase core domain
gene-LOC103829124	2.67	2.46	1.26	2.13	0.18	0.15	0.39	0.24	3.14975	497	455	241	31	28	65	8.27223e-17	1.99533e-15	up	NC_024801.2	11925698	11930603	+	LOC103829124	--	K03362 F-box and WD-40 domain protein 1/11 | (RefSeq) protein JINGUBANG-like (A)	BnaA07g36760D [Brassica napus]	RecName: Full=Protein JINGUBANG {ECO:0000303|PubMed:27468890};	SubName: Full=BnaA07g36760D protein {ECO:0000313|EMBL:CDY51591.1};	FOG: WD40 repeat	GO:0005737,cytoplasm; GO:0005634,nucleus; GO:0009846,pollen germination	Nup133 N terminal like
gene-LOC103829129	1.5	1.83	1.54	1.62333	0.55	0.86	0.84	0.75	1.114	149	180	157	50	83	75	1.85758e-05	0.000107961	up	NC_024801.2	11963611	11967184	-	LOC103829129	--	--	PREDICTED: DEAD-box ATP-dependent RNA helicase 42-like [Brassica rapa]	--	SubName: Full=BnaA07g36720D protein {ECO:0000313|EMBL:CDY51587.1};	--	--	--
gene-LOC103829132	1.86	1.35	2.03	1.74667	9.6	11.69	17.88	13.0567	-2.90211	203	147	228	960	1250	1764	1.05414e-23	4.39867e-22	down	NC_024801.2	11987250	11990053	+	LOC103829132	--	--	PREDICTED: uncharacterized protein LOC103829132 [Brassica rapa]	--	SubName: Full=Uncharacterized protein {ECO:0000313|EnsemblPlants:Bo7g050320.1};	--	--	--
gene-LOC103829133	0.5	0.71	0.18	0.463333	1.6	1.67	3.14	2.13667	-2.20524	27	38	10	79	88	153	0.000186178	0.000877631	down	NC_024801.2	11992267	11993947	-	LOC103829133	--	--	PREDICTED: zinc finger protein 7-like [Brassica rapa]	RecName: Full=Zinc finger protein 7 {ECO:0000305};	SubName: Full=Uncharacterized protein {ECO:0000313|EnsemblPlants:Bra012496.1-P};	--	GO:0005634,nucleus; GO:0003700,DNA-binding transcription factor activity; GO:0046872,metal ion binding; GO:0046982,protein heterodimerization activity; GO:0043565,sequence-specific DNA binding; GO:0044212,transcription regulatory region DNA binding; GO:0009738,abscisic acid-activated signaling pathway; GO:0019760,glucosinolate metabolic process; GO:0009788,negative regulation of abscisic acid-act…	C2H2-type zinc finger
gene-LOC103829135	3.91	2.71	2.72	3.11333	9.5	9.43	8.28	9.07	-1.54264	447	308	320	994	1055	855	1.95862e-10	2.44276e-09	down	NC_024801.2	12011889	12016087	-	LOC103829135	--	K22733 magnesium transporter | (RefSeq) microtubule-associated protein 70-5-like (A)	PREDICTED: microtubule-associated protein 70-2-like [Brassica rapa]	RecName: Full=Microtubule-associated protein 70-2; Short=AtMAP70-2; AltName: Full=70 kDa microtubule-associated protein 2;	SubName: Full=Uncharacterized protein {ECO:0000313|EnsemblPlants:Bra012493.1-P};	--	GO:0005737,cytoplasm; GO:0005874,microtubule; GO:0008017,microtubule binding; GO:0007010,cytoskeleton organization	Microtubule-associated protein 70
gene-LOC103829136	0	0	0	0	0.25	0.21	0.39	0.283333	0	0	0	0	8	7	12	0.00263237	0.00918729	down	NC_024801.2	12009856	12011922	+	LOC103829136	--	K00588 caffeoyl-CoA O-methyltransferase [EC:2.1.1.104] | (RefSeq) putative caffeoyl-CoA O-methyltransferase At1g67980 (A)	PREDICTED: putative caffeoyl-CoA O-methyltransferase At1g67980 [Brassica rapa]	RecName: Full=Putative caffeoyl-CoA O-methyltransferase At1g67980; EC=2.1.1.104; AltName: Full=Trans-caffeoyl-CoA 3-O-methyltransferase; Short=CCoAMT; Short=CCoAOMT;	SubName: Full=Uncharacterized protein {ECO:0000313|EnsemblPlants:Bra012494.1-P};	O-methyltransferase	GO:0005829,cytosol; GO:0042409,caffeoyl-CoA O-methyltransferase activity; GO:0046872,metal ion binding; GO:0009809,lignin biosynthetic process	ubiE/COQ5 methyltransferase family
gene-LOC103829137	4.07	4.89	5.65	4.87	1.52	1.26	1	1.26	1.9505	432	516	616	148	131	96	1.61524e-17	4.13369e-16	up	NC_024801.2	12022286	12031620	-	LOC103829137	--	K14379 tartrate-resistant acid phosphatase type 5 [EC:3.1.3.2] | (RefSeq) purple acid phosphatase 4 (A)	PREDICTED: purple acid phosphatase 4 [Brassica rapa]	RecName: Full=Purple acid phosphatase 4; EC=3.1.3.2; Flags: Precursor;	RecName: Full=Purple acid phosphatase {ECO:0000256|PIRNR:PIRNR000898}; EC=3.1.3.2 {ECO:0000256|PIRNR:PIRNR000898};	Purple (tartrate-resistant) acid phosphatase	GO:0005576,extracellular region; GO:0003993,acid phosphatase activity; GO:0046872,metal ion binding	--
gene-LOC103829151	0.55	0.81	0.34	0.566667	1.52	1.96	3.31	2.26333	-1.99788	51	74	32	128	177	276	2.06034e-05	0.000118533	down	NC_024801.2	12113805	12116290	-	LOC103829151	--	--	PREDICTED: uncharacterized protein LOC103829151 [Brassica rapa]	--	SubName: Full=Uncharacterized protein {ECO:0000313|EnsemblPlants:Bra012479.1-P};	--	GO:0016021,integral component of membrane	--
gene-LOC103829155	0.02	0.01	0.03	0.02	0.14	0.14	0.21	0.163333	-3.02975	12	4	16	64	65	92	2.16292e-06	1.4941e-05	down	NC_024795.2	17888878	17904703	+	LOC103829155	--	K11714 rhamnogalacturonan II specific xylosyltransferase [EC:2.4.2.-] | (RefSeq) UDP-D-xylose:L-fucose alpha-1,3-D-xylosyltransferase MGP4-like (A)	PREDICTED: UDP-D-xylose:L-fucose alpha-1,3-D-xylosyltransferase MGP4-like [Brassica rapa]	RecName: Full=UDP-D-xylose:L-fucose alpha-1,3-D-xylosyltransferase MGP4 {ECO:0000305}; EC=2.4.2.- {ECO:0000305}; AltName: Full=Protein MALE GAMETOPHYTE DEFECTIVE 4 {ECO:0000303|PubMed:21288267}; AltName: Full=Rhamnogalacturonan xylosyltransferase MGP4 {ECO:0000305};	RecName: Full=Glycosyltransferase {ECO:0000256|RuleBase:RU363055}; EC=2.4.2.- {ECO:0000256|RuleBase:RU363055};	--	GO:0005794,Golgi apparatus; GO:0000139,Golgi membrane; GO:0016021,integral component of membrane; GO:0035252,UDP-xylosyltransferase activity; GO:0042285,xylosyltransferase activity; GO:0048868,pollen tube development; GO:0010306,rhamnogalacturonan II biosynthetic process	Nucleotide-diphospho-sugar transferase
gene-LOC103829160	7.42	7.16	6.23	6.93667	57.65	50.82	58.84	55.77	-3.00717	684	656	590	4864	4587	4898	1.04785e-78	3.48612e-76	down	NC_024801.2	12164180	12166576	-	LOC103829160	--	K22683 aspartyl protease family protein [EC:3.4.23.-] | (RefSeq) protein ASPARTIC PROTEASE IN GUARD CELL 1-like (A)	PREDICTED: protein ASPARTIC PROTEASE IN GUARD CELL 1-like [Brassica rapa]	RecName: Full=Protein ASPARTIC PROTEASE IN GUARD CELL 1; Short=AtASPG1; EC=3.4.23.-; Flags: Precursor;	SubName: Full=Uncharacterized protein {ECO:0000313|EnsemblPlants:Bra012473.1-P};	Aspartyl protease	GO:0005783,endoplasmic reticulum; GO:0004190,aspartic-type endopeptidase activity; GO:0070001,aspartic-type peptidase activity; GO:0003677,DNA binding; GO:0030163,protein catabolic process; GO:0009737,response to abscisic acid; GO:0009414,response to water deprivation; GO:0009627,systemic acquired resistance	Eukaryotic aspartyl protease
gene-LOC103829161	5.15	4.05	4.1	4.43333	1.92	2.68	2.31	2.30333	0.944669	291	227	238	99	148	118	9.88273e-06	6.04237e-05	up	NC_024801.2	12169307	12172424	+	LOC103829161	--	--	PREDICTED: GDT1-like protein 4 [Brassica rapa]	RecName: Full=GDT1-like protein 4;	SubName: Full=BnaA07g37130D protein {ECO:0000313|EMBL:CDY51130.1};	Predicted membrane protein	GO:0016021,integral component of membrane; GO:0080167,response to karrikin	Uncharacterized protein family UPF0016
gene-LOC103829163	0.6	0.66	0.42	0.56	1.7	1.54	1.42	1.55333	-1.47187	80	88	58	209	202	172	1.64536e-05	9.64161e-05	down	NC_024801.2	12177898	12181650	-	LOC103829163	--	--	PREDICTED: NAC domain-containing protein 8-like [Brassica rapa]	RecName: Full=SUPPRESSOR OF GAMMA RESPONSE 1 {ECO:0000303|PubMed:19549833}; AltName: Full=NAC domain-containing protein 8 {ECO:0000303|PubMed:15029955}; Short=ANAC008 {ECO:0000303|PubMed:15029955}; AltName: Full=Protein SOG1; AltName: Full=SUPPRESSOR OF GAMMA RADIATION 1;	SubName: Full=Uncharacterized protein {ECO:0000313|EnsemblPlants:Bra012470.1-P};	--	GO:0005634,nucleus; GO:0003700,DNA-binding transcription factor activity; GO:0043565,sequence-specific DNA binding; GO:0000077,DNA damage checkpoint; GO:0040020,regulation of meiotic nuclear division; GO:0010332,response to gamma radiation; GO:0006351,transcription, DNA-templated	--
gene-LOC103829175	0.6	0.53	0.43	0.52	0.06	0.09	0	0.05	3.37851	92	82	68	8	14	0	3.47057e-07	2.76038e-06	up	NC_024801.2	12251709	12258549	-	LOC103829175	--	--	--	--	--	--	--	--
gene-LOC103829185	2.23	2.07	1.17	1.82333	0.49	0.73	0.6	0.606667	1.5876	456	421	245	91	145	111	6.90942e-09	7.07397e-08	up	NC_024801.2	12305217	12311100	-	LOC103829185	--	K22832 1,3-beta-glucanosyltransferase GAS1 [EC:2.4.1.-] | (RefSeq) PLASMODESMATA CALLOSE-BINDING PROTEIN 3 (A)	PREDICTED: carbohydrate-binding X8 domain-containing protein [Brassica rapa]	RecName: Full=PLASMODESMATA CALLOSE-BINDING PROTEIN 4; Short=AtPDCB4; Flags: Precursor;	SubName: Full=Uncharacterized protein {ECO:0000313|EnsemblPlants:Bra012458.1-P};	--	GO:0031225,anchored component of membrane; GO:0046658,anchored component of plasma membrane; GO:0005886,plasma membrane; GO:0009506,plasmodesma; GO:0001872,(1->3)-beta-D-glucan binding; GO:0004553,hydrolase activity, hydrolyzing O-glycosyl compounds; GO:0030247,polysaccharide binding	--
gene-LOC103829190	0.1	0.1	0.1	0.1	0.22	0.25	0.27	0.246667	-1.30256	28	28	30	58	71	70	0.00606463	0.0189668	down	NC_024795.2	17919997	17929870	+	LOC103829190	--	K14638 solute carrier family 15 (peptide/histidine transporter), member 3/4 | (RefSeq) protein NRT1/ PTR FAMILY 4.3 isoform X1 (A)	PREDICTED: protein NRT1/ PTR FAMILY 4.3-like [Brassica rapa]	RecName: Full=Protein NRT1/ PTR FAMILY 4.3; Short=AtNPF4.3; AltName: Full=Nitrate transporter 1.14;	SubName: Full=Uncharacterized protein {ECO:0000313|EnsemblPlants:Bra035429.1-P};	H+/oligopeptide symporter	GO:0016021,integral component of membrane; GO:0005886,plasma membrane; GO:0022857,transmembrane transporter activity; GO:0006857,oligopeptide transport; GO:0009624,response to nematode	POT family
gene-LOC103829193	6.95	6.88	5.47	6.43333	3.98	3.48	3.24	3.56667	0.85099	1492	1468	1205	782	730	627	5.41558e-09	5.63199e-08	up	NC_024801.2	12332089	12338224	-	LOC103829193	--	--	PREDICTED: uncharacterized protein LOC103829193 [Brassica rapa]	--	SubName: Full=Uncharacterized protein {ECO:0000313|EnsemblPlants:Bra012449.1-P};	--	--	--
gene-LOC103829204	8.91	10.88	22.31	14.0333	2.05	5.74	5.53	4.44	1.66023	357	433	918	75	225	200	8.50898e-06	5.26433e-05	up	NC_024801.2	12390454	12391481	-	LOC103829204	--	K11982 E3 ubiquitin-protein ligase RNF115/126 [EC:2.3.2.27] | (RefSeq) E3 ubiquitin-protein ligase RING1-like (A)	PREDICTED: E3 ubiquitin-protein ligase RING1-like [Brassica rapa]	RecName: Full=E3 ubiquitin-protein ligase MPSR1 {ECO:0000305}; EC=2.3.2.27 {ECO:0000269|PubMed:29087340}; AltName: Full=Protein MISFOLDED PROTEIN SENSING RING E3 LIGASE 1 {ECO:0000303|PubMed:29087340}; AltName: Full=RING-type E3 ubiquitin transferase MPSR1 {ECO:0000305};	SubName: Full=BnaA07g09350D protein {ECO:0000313|EMBL:CDY40265.1};	FOG: Predicted E3 ubiquitin ligase	GO:0005737,cytoplasm; GO:0005829,cytosol; GO:0046872,metal ion binding; GO:0051787,misfolded protein binding; GO:0061630,ubiquitin protein ligase activity; GO:0061659,ubiquitin-like protein ligase activity; GO:0071218,cellular response to misfolded protein; GO:0071629,cytoplasm protein quality control by the ubiquitin-proteasome system; GO:0043161,proteasome-mediated ubiquitin-dependent protein c…	zinc-RING finger domain
gene-LOC103829206	75.89	73.49	75.65	75.01	17.84	11.58	22.32	17.2467	2.12077	2633	2533	2695	566	393	699	3.79694e-24	1.64189e-22	up	NC_024801.2	12396812	12398068	-	LOC103829206	--	K01166 ribonuclease T2 [EC:3.1.27.1] | (RefSeq) ribonuclease 3-like (A)	ribonuclease 3-like [Brassica napus]	RecName: Full=Ribonuclease 3; EC=3.1.27.1; Flags: Precursor;	SubName: Full=Uncharacterized protein {ECO:0000313|EnsemblPlants:Bra012439.1-P};	Ribonuclease, T2 family	GO:0033897,ribonuclease T2 activity; GO:0003723,RNA binding	Ribonuclease T2 family
gene-LOC103829210	10.57	9.96	5.59	8.70667	0.29	0	0.45	0.246667	5.14149	361	338	196	9	0	14	1.47131e-06	1.0465e-05	up	NC_024801.2	12443289	12444721	+	LOC103829210	--	K17693 DNA-binding protein inhibitor ID2 | (RefSeq) transcription factor PRE6-like (A)	PREDICTED: transcription factor PRE6-like [Brassica rapa]	RecName: Full=Transcription factor PRE6; AltName: Full=Basic helix-loop-helix protein 163; Short=AtbHLH163; Short=bHLH 163; AltName: Full=Protein KIDARI; AltName: Full=Protein PACLOBUTRAZOL RESISTANCE 6; AltName: Full=bHLH transcription factor bHLH163;	SubName: Full=Uncharacterized protein {ECO:0000313|EnsemblPlants:Bra012435.1-P};	--	GO:0005737,cytoplasm; GO:0005634,nucleus; GO:0046983,protein dimerization activity; GO:0040008,regulation of growth; GO:0006355,regulation of transcription, DNA-templated; GO:0009416,response to light stimulus; GO:0006351,transcription, DNA-templated	Helix-loop-helix DNA-binding domain
gene-LOC103829217	18.29	18.41	16.41	17.7033	42.57	46.58	50.14	46.43	-1.39104	1933	1933	1781	4115	4817	4782	5.33531e-18	1.42361e-16	down	NC_024795.2	17945242	17950281	+	LOC103829217	--	K14486 auxin response factor | (RefSeq) ARF1; auxin response factor 1 (A)	PREDICTED: auxin response factor 1 isoform X1 [Brassica rapa]	RecName: Full=Auxin response factor 1;	RecName: Full=Auxin response factor {ECO:0000256|RuleBase:RU004561};	--	GO:0005634,nucleus; GO:0003677,DNA binding; GO:0003700,DNA-binding transcription factor activity; GO:0042802,identical protein binding; GO:0009734,auxin-activated signaling pathway; GO:0010150,leaf senescence; GO:0045892,negative regulation of transcription, DNA-templated; GO:0009733,response to auxin; GO:0006351,transcription, DNA-templated	AUX/IAA family
gene-LOC103829221	0.06	0.04	0	0.0333333	5.16	5.36	8.21	6.24333	-7.54921	6	4	0	494	549	776	4.52408e-43	4.97232e-41	down	NC_024801.2	12551737	12555755	+	LOC103829221	--	K14638 solute carrier family 15 (peptide/histidine transporter), member 3/4 | (RefSeq) protein NRT1/ PTR FAMILY 2.13-like (A)	PREDICTED: protein NRT1/ PTR FAMILY 2.12 [Brassica rapa]	RecName: Full=Protein NRT1/ PTR FAMILY 2.12; Short=AtNPF2.12; AltName: Full=Nitrate transporter 1.6;	SubName: Full=Uncharacterized protein {ECO:0000313|EnsemblPlants:Bra012429.1-P};	H+/oligopeptide symporter	GO:0016021,integral component of membrane; GO:0005886,plasma membrane; GO:0080054,low-affinity nitrate transmembrane transporter activity; GO:0015293,symporter activity; GO:0043562,cellular response to nitrogen levels; GO:0009793,embryo development ending in seed dormancy; GO:0042128,nitrate assimilation; GO:0015706,nitrate transport; GO:0006857,oligopeptide transport; GO:0048316,seed development…	POT family
gene-LOC103829233	11.47	9.3	8.79	9.85333	34.01	23.2	27.93	28.38	-1.52619	852	686	670	2310	1686	1872	7.68796e-11	1.00003e-09	down	NC_024801.2	12632810	12636650	+	LOC103829233	--	K13680 beta-mannan synthase [EC:2.4.1.32] | (RefSeq) probable mannan synthase 11 (A)	PREDICTED: probable mannan synthase 10 [Brassica rapa]	RecName: Full=Probable mannan synthase 10; EC=2.4.1.-; AltName: Full=Cellulose synthase-like protein A10; Short=AtCslA10;	SubName: Full=Uncharacterized protein {ECO:0000313|EnsemblPlants:Bra012416.1-P};	--	GO:0000139,Golgi membrane; GO:0016021,integral component of membrane; GO:0016757,transferase activity, transferring glycosyl groups; GO:0071555,cell wall organization	Glycosyl transferase family 21
gene-LOC103829250	2853.33	2634.1	2146.8	2544.74	669.53	682.05	602.83	651.47	1.96575	80861	74164	62470	17356	18916	15418	4.05795e-43	4.48671e-41	up	NC_024801.2	12840880	12841864	+	LOC103829250	--	K10781 fatty acyl-ACP thioesterase B [EC:3.1.2.14 3.1.2.21] | (RefSeq) uncharacterized protein LOC113347984 isoform X1 (A)	MLP-like protein 423 [Brassica napus]	RecName: Full=MLP-like protein 423;	SubName: Full=Bet v I allergen family protein {ECO:0000313|EMBL:ABV89615.1};	--	GO:0016020,membrane; GO:0006952,defense response; GO:0009607,response to biotic stimulus	Polyketide cyclase / dehydrase and lipid transport
gene-LOC103829254	0.01	0	0	0.00333333	0.1	0.14	0.11	0.116667	-5.12928	6	0	1	42	63	45	7.40485e-07	5.54785e-06	down	NC_024801.2	12881699	12894865	+	LOC103829254	--	--	PREDICTED: UPF0725 protein At1g23950-like [Brassica rapa]	RecName: Full=UPF0725 protein At1g23950;	SubName: Full=Uncharacterized protein {ECO:0000313|EnsemblPlants:Bra012392.1-P};	--	--	Protein MS5
gene-LOC103829255	1.01	1.02	1.78	1.27	3.48	4.56	7.37	5.13667	-2.016	42	42	76	132	185	276	5.27822e-06	3.39563e-05	down	NC_024801.2	12907973	12909792	-	LOC103829255	--	K00797 spermidine synthase [EC:2.5.1.16] | (RefSeq) spermidine synthase-like (A)	spermidine synthase, partial [Lumnitzera racemosa]	RecName: Full=Spermidine synthase 1; Short=SPDSY 1; EC=2.5.1.16; AltName: Full=Putrescine aminopropyltransferase 1;	SubName: Full=Uncharacterized protein {ECO:0000313|EnsemblPlants:Bra012388.1-P};	Spermidine synthase	GO:0004766,spermidine synthase activity; GO:0008295,spermidine biosynthetic process	Spermine/spermidine synthase domain
gene-LOC103829257	0	0.03	0	0.01	0.21	0.23	0.3	0.246667	-4.62449	0	2	0	13	15	18	0.00225398	0.00802753	down	NC_024801.2	12898451	12902165	-	LOC103829257	--	K00797 spermidine synthase [EC:2.5.1.16] | (RefSeq) spermidine synthase 1-like (A)	PREDICTED: spermidine synthase 1-like isoform X2 [Brassica oleracea var. oleracea]	RecName: Full=Spermidine synthase 1; Short=SPDSY 1; EC=2.5.1.16; AltName: Full=Putrescine aminopropyltransferase 1;	SubName: Full=Uncharacterized protein {ECO:0000313|EnsemblPlants:Bo7g055940.1};	Spermidine synthase	GO:0004766,spermidine synthase activity; GO:0008295,spermidine biosynthetic process	Spermidine synthase tetramerisation domain
gene-LOC103829258	0.02	0.12	0	0.0466667	0.19	0.24	0.56	0.33	-2.822	2	10	0	15	20	43	0.0162688	0.0439658	down	NC_024801.2	12896579	12898744	+	LOC103829258	--	--	PREDICTED: uncharacterized protein LOC103829258 [Brassica rapa]	--	SubName: Full=Uncharacterized protein {ECO:0000313|EnsemblPlants:Bra012390.1-P};	--	GO:0016021,integral component of membrane	--
gene-LOC103829272	25.02	20.07	32.21	25.7667	8.97	9.81	19.26	12.68	1.02295	1183	943	1564	388	454	822	4.54013e-05	0.000244228	up	NC_024801.2	12981221	12983081	-	LOC103829272	--	K01304 pyroglutamyl-peptidase [EC:3.4.19.3] | (RefSeq) pyrrolidone-carboxylate peptidase-like (A)	PREDICTED: uncharacterized protein LOC103829272 [Brassica rapa]	--	SubName: Full=Uncharacterized protein {ECO:0000313|EnsemblPlants:Bra012374.1-P};	Predicted pyroglutamyl peptidase	GO:0005829,cytosol; GO:0016920,pyroglutamyl-peptidase activity	Pyroglutamyl peptidase
gene-LOC103829276	0.17	0.06	0	0.0766667	0.81	0.76	2.37	1.31333	-4.09849	12	4	0	52	52	149	2.8747e-06	1.9429e-05	down	NC_024801.2	12993835	12996805	+	LOC103829276	--	K14272 glutamate--glyoxylate aminotransferase [EC:2.6.1.4 2.6.1.2 2.6.1.44] | (RefSeq) glutamate--glyoxylate aminotransferase 1-like (A)	PREDICTED: glutamate--glyoxylate aminotransferase 1-like [Brassica rapa]	RecName: Full=Glutamate--glyoxylate aminotransferase 1; Short=AtGGT2; EC=2.6.1.4 {ECO:0000269|PubMed:12529529}; AltName: Full=Alanine aminotransferase GGT1; EC=2.6.1.2 {ECO:0000269|PubMed:12529529}; AltName: Full=Alanine--glyoxylate aminotransferase GGT1; EC=2.6.1.44 {ECO:0000269|PubMed:12529529}; AltName: Full=Alanine-2-oxoglutarate aminotransferase 1; EC=2.6.1.-;	SubName: Full=Uncharacterized protein {ECO:0000313|EMBL:ESQ34453.1};	Alanine aminotransferase	GO:0048046,apoplast; GO:0009507,chloroplast; GO:0016020,membrane; GO:0005777,peroxisome; GO:0005773,vacuole; GO:0008453,alanine-glyoxylate transaminase activity; GO:0047958,glycine:2-oxoglutarate aminotransferase activity; GO:0004021,L-alanine:2-oxoglutarate aminotransferase activity; GO:0030170,pyridoxal phosphate binding; GO:0006545,glycine biosynthetic process; GO:0042853,L-alanine catabolic p…	Aminotransferase class I and II
gene-LOC103829282	51.61	35.76	30.42	39.2633	7.43	7.43	10.24	8.36667	2.23046	2044	1407	1237	269	288	366	1.04354e-23	4.35937e-22	up	NC_024801.2	13012959	13013974	+	LOC103829282	--	K01051 pectinesterase [EC:3.1.1.11] | (RefSeq) probable pectinesterase/pectinesterase inhibitor 61 (A)	PREDICTED: 21 kDa protein-like [Brassica rapa]	RecName: Full=21 kDa protein; AltName: Full=1.2 protein; Flags: Precursor;	SubName: Full=BnaA07g10080D protein {ECO:0000313|EMBL:CDY25774.1};	--	GO:0004857,enzyme inhibitor activity	Plant invertase/pectin methylesterase inhibitor
gene-LOC103829285	7.33	8.38	13.25	9.65333	0.54	0.58	0.39	0.503333	4.26144	207	235	384	14	16	10	7.99366e-29	4.67085e-27	up	NC_024801.2	13032513	13033315	-	LOC103829285	--	K01742 thebaine synthase [EC:4.2.99.24] | (RefSeq) major latex protein 149-like (A)	PREDICTED: MLP-like protein 31 [Brassica rapa]	RecName: Full=MLP-like protein 28;	SubName: Full=Uncharacterized protein {ECO:0000313|EnsemblPlants:Bra012364.1-P};	--	GO:0006952,defense response; GO:0009607,response to biotic stimulus	--
gene-LOC103829286	0.3	0.33	0.27	0.3	0.7	0.92	0.9	0.84	-1.48543	41	44	38	86	122	110	0.000272839	0.00123856	down	NC_024795.2	18007833	18011302	-	LOC103829286	--	--	TORTIFOLIA1-like protein 5 isoform X2 [Brassica napus]	RecName: Full=TORTIFOLIA1-like protein 5 {ECO:0000303|PubMed:15324671};	SubName: Full=Uncharacterized protein {ECO:0000313|EnsemblPlants:Bra035420.1-P};	--	GO:0005874,microtubule; GO:0008017,microtubule binding	HEAT repeat associated with sister chromatid cohesion
gene-LOC103829295	4.4	5.19	3.82	4.47	0.15	0.19	0.21	0.183333	4.60773	802	941	716	25	34	34	2.41808e-78	7.97299e-76	up	NC_024801.2	13110618	13115916	+	LOC103829295	--	--	PREDICTED: protein WVD2-like 7 [Brassica rapa]	RecName: Full=Protein WVD2-like 7 {ECO:0000305};	SubName: Full=BnaA07g10160D protein {ECO:0000313|EMBL:CDY25766.1};	--	GO:0005737,cytoplasm; GO:0005874,microtubule	--
gene-LOC103829296	29.72	24.02	25.95	26.5633	12.94	11.82	11.25	12.0033	1.146	1110	891	995	442	432	379	2.54451e-14	4.87123e-13	up	NC_024801.2	13118932	13119889	-	LOC103829296	--	--	PREDICTED: glyceraldehyde-3-phosphate dehydrogenase, testis-specific-like [Brassica rapa]	--	SubName: Full=Uncharacterized protein {ECO:0000313|EnsemblPlants:Bra012356.1-P};	--	GO:0016021,integral component of membrane	--
gene-LOC103829298	0.73	0.36	0.54	0.543333	0.18	0.16	0.18	0.173333	1.64829	106	52	80	24	22	24	4.89948e-05	0.00026188	up	NC_024801.2	13125046	13128946	-	LOC103829298	--	K04506 E3 ubiquitin-protein ligase SIAH1 [EC:2.3.2.27] | (RefSeq) E3 ubiquitin-protein ligase SINA-like 10 (A)	PREDICTED: E3 ubiquitin-protein ligase SINA-like 10 [Brassica rapa]	RecName: Full=E3 ubiquitin-protein ligase SINA-like 10; EC=2.3.2.27; AltName: Full=RING-type E3 ubiquitin transferase SINA-like 10 {ECO:0000305}; AltName: Full=Seven in absentia-like protein 10;	RecName: Full=E3 ubiquitin-protein ligase {ECO:0000256|RuleBase:RU201113}; EC=2.3.2.27 {ECO:0000256|RuleBase:RU201113};	Zn finger protein	GO:0005634,nucleus; GO:0061630,ubiquitin protein ligase activity; GO:0008270,zinc ion binding; GO:0007275,multicellular organism development; GO:0006511,ubiquitin-dependent protein catabolic process	Seven in absentia protein family
gene-LOC103829303	0	0.11	0.02	0.0433333	0.89	0.66	0.42	0.656667	-3.92161	0	12	2	86	68	40	1.82889e-05	0.000106462	down	NC_024801.2	13151431	13155235	+	LOC103829303	--	K09613 COP9 signalosome complex subunit 5 [EC:3.4.-.-] | (RefSeq) COP9 signalosome complex subunit 5b-like (A)	PREDICTED: COP9 signalosome complex subunit 5b-like [Brassica rapa]	RecName: Full=COP9 signalosome complex subunit 5a; Short=Signalosome subunit 5a; EC=3.4.-.-; AltName: Full=Jun activation domain-binding homolog 1;	SubName: Full=Uncharacterized protein {ECO:0000313|EnsemblPlants:Bra012351.1-P};	COP9 signalosome, subunit CSN5	GO:0008180,COP9 signalosome; GO:0005737,cytoplasm; GO:0046872,metal ion binding; GO:0008237,metallopeptidase activity; GO:0010387,COP9 signalosome assembly; GO:0010100,negative regulation of photomorphogenesis; GO:0010971,positive regulation of G2/M transition of mitotic cell cycle; GO:0000338,protein deneddylation; GO:0009585,red, far-red light phototransduction; GO:0031347,regulation of defense…	Uncharacterised protein family (UPF0172)
gene-LOC103829311	5.57	7.83	7.3	6.9	61.57	59.45	20.03	47.0167	-2.7685	504	704	679	5100	5268	1637	1.82009e-13	3.184e-12	down	NC_024801.2	13181568	13184193	+	LOC103829311	--	K00521 ferric-chelate reductase [EC:1.16.1.7] | (RefSeq) ferric reduction oxidase 7, chloroplastic-like (A)	NAC domain-containing protein 13 [Brassica napus]	RecName: Full=NAC domain-containing protein 13 {ECO:0000303|PubMed:15029955}; Short=ANAC013 {ECO:0000303|PubMed:15029955}; AltName: Full=Protein NTM1-like 1 {ECO:0000303|PubMed:17158162};	SubName: Full=Uncharacterized protein {ECO:0000313|EnsemblPlants:Bra012342.1-P};	--	GO:0005737,cytoplasm; GO:0005789,endoplasmic reticulum membrane; GO:0016021,integral component of membrane; GO:0005634,nucleus; GO:0003677,DNA binding; GO:0003700,DNA-binding transcription factor activity; GO:0031930,mitochondria-nucleus signaling pathway; GO:1900409,positive regulation of cellular response to oxidative stress; GO:0010114,response to red light; GO:0010224,response to UV-B; GO:000…	No apical meristem (NAM) protein
gene-LOC103829313	26.18	25.64	29.78	27.2	11.63	12.88	10.84	11.7833	1.20686	1855	1805	2167	754	893	693	1.1498e-18	3.24378e-17	up	NC_024801.2	13205624	13207956	+	LOC103829313	--	K15378 solute carrier family 45, member 1/2/4 | (RefSeq) sucrose transport protein SUC2 (A)	PREDICTED: sucrose transport protein SUC2 [Brassica rapa]	RecName: Full=Sucrose transport protein SUC2; AltName: Full=Sucrose permease 2; AltName: Full=Sucrose transporter 1; AltName: Full=Sucrose-proton symporter 2;	SubName: Full=Uncharacterized protein {ECO:0000313|EnsemblPlants:Bra012340.1-P};	Sucrose transporter and related proteins	GO:0005887,integral component of plasma membrane; GO:0005886,plasma membrane; GO:0008506,sucrose:proton symporter activity; GO:0005985,sucrose metabolic process	MFS/sugar transport protein
gene-LOC103829318	70.09	61.39	60.58	64.02	12.63	14.66	20.99	16.0933	1.99206	3112	2708	2762	513	637	841	1.99824e-26	9.86537e-25	up	NC_024801.2	13227930	13229255	-	LOC103829318	--	K09422 transcription factor MYB, plant | (RefSeq) transcription factor MYB3 (A)	transcription factor MYB3 [Brassica napus]	RecName: Full=Transcription factor MYB3; AltName: Full=Myb-related protein 3; Short=AtMYB3;	SubName: Full=Uncharacterized protein {ECO:0000313|EnsemblPlants:Bra012337.1-P};	Transcription factor, Myb superfamily	GO:0005634,nucleus; GO:0003700,DNA-binding transcription factor activity; GO:0000981,DNA-binding transcription factor activity, RNA polymerase II-specific; GO:0043565,sequence-specific DNA binding; GO:0001135,RNA polymerase II transcription regulator recruiting activity; GO:0044212,transcription regulatory region DNA binding; GO:0030154,cell differentiation; GO:0009800,cinnamic acid biosynthetic …	Myb-like DNA-binding domain
gene-LOC103829323	1.56	1.56	1.35	1.49	3.77	3.35	3.66	3.59333	-1.27001	182	181	162	402	382	385	2.06529e-07	1.70092e-06	down	NC_024795.2	1512689	1516483	-	LOC103829323	--	K05387 glutamate receptor, ionotropic, plant | (RefSeq) glutamate receptor 3.2 (A)	PREDICTED: glutamate receptor 3.2 [Brassica rapa]	RecName: Full=Glutamate receptor 3.2; Short=AtGluR2; AltName: Full=Ligand-gated ion channel 3.2; Flags: Precursor;	RecName: Full=Glutamate receptor {ECO:0000256|PIRNR:PIRNR037090};	Glutamate-gated kainate-type ion channel receptor subunit GluR5 and related subunits	GO:0016021,integral component of membrane; GO:0005622,intracellular; GO:0005886,plasma membrane; GO:0005262,calcium channel activity; GO:0008066,glutamate receptor activity; GO:0004970,ionotropic glutamate receptor activity; GO:0006816,calcium ion transport; GO:0019722,calcium-mediated signaling; GO:0071230,cellular response to amino acid stimulus	--
gene-LOC103829334	40.49	32.44	31.32	34.75	10.28	11.34	11.59	11.07	1.65036	2587	2059	2055	601	709	668	2.24122e-28	1.26553e-26	up	NC_024801.2	13391635	13393359	+	LOC103829334	--	K21374 7-deoxyloganetin glucosyltransferase [EC:2.4.1.324] | (RefSeq) UDP-glycosyltransferase 85A1-like (A)	PREDICTED: UDP-glycosyltransferase 85A1-like [Brassica rapa]	RecName: Full=UDP-glycosyltransferase 85A1; EC=2.4.1.-; AltName: Full=Cytokinin-O-glucosyltransferase 2; AltName: Full=Zeatin O-glucosyltransferase 2; Short=AtZOG2;	RecName: Full=Glycosyltransferase {ECO:0000256|RuleBase:RU362057}; EC=2.4.1.- {ECO:0000256|RuleBase:RU362057};	UDP-glucuronosyl and UDP-glucosyl transferase	GO:0043231,intracellular membrane-bounded organelle; GO:0050502,cis-zeatin O-beta-D-glucosyltransferase activity; GO:0015020,glucuronosyltransferase activity; GO:0080043,quercetin 3-O-glucosyltransferase activity; GO:0080044,quercetin 7-O-glucosyltransferase activity; GO:0050403,trans-zeatin O-beta-D-glucosyltransferase activity; GO:0008152,metabolic process	UDP-glucoronosyl and UDP-glucosyl transferase
gene-LOC103829335	204.26	164.37	125.18	164.603	0.6	0.4	0.43	0.476667	8.4318	16792	13425	10567	45	32	32	1.70549e-250	4.84478e-247	up	NC_024801.2	13395651	13398853	+	LOC103829335	--	K21374 7-deoxyloganetin glucosyltransferase [EC:2.4.1.324] | (RefSeq) UDP-glycosyltransferase 85A3-like (A)	PREDICTED: UDP-glycosyltransferase 85A3-like [Brassica rapa]	RecName: Full=UDP-glycosyltransferase 85A3; EC=2.4.1.-;	SubName: Full=Uncharacterized protein {ECO:0000313|EnsemblPlants:Bra012322.1-P};	UDP-glucuronosyl and UDP-glucosyl transferase	GO:0043231,intracellular membrane-bounded organelle; GO:0015020,glucuronosyltransferase activity; GO:0080043,quercetin 3-O-glucosyltransferase activity; GO:0080044,quercetin 7-O-glucosyltransferase activity; GO:0008152,metabolic process	Glycosyltransferase family 28 C-terminal domain
gene-LOC103829343	0.07	0.05	0.02	0.0466667	0.11	0.27	0.24	0.206667	-2.14684	8	6	2	12	32	26	0.0186083	0.0492101	down	NC_024801.2	13455688	13458750	-	LOC103829343	--	--	PREDICTED: F-box protein At1g22220-like [Brassica rapa]	RecName: Full=F-box protein At1g22220;	SubName: Full=Uncharacterized protein {ECO:0000313|EnsemblPlants:Bra012314.1-P};	--	GO:0009506,plasmodesma; GO:0009736,cytokinin-activated signaling pathway; GO:0009914,hormone transport	F-box domain
gene-LOC103829350	0.08	0.08	0.12	0.0933333	0	0	0	0	#DIV/0!	13	12	19	0	0	0	6.05268e-05	0.000318087	up	NC_024801.2	13500110	13505204	+	LOC103829350	--	K09260 MADS-box transcription enhancer factor 2A | (RefSeq) agamous-like MADS-box protein AGL104 (A)	PREDICTED: agamous-like MADS-box protein AGL104 [Brassica rapa]	RecName: Full=Agamous-like MADS-box protein AGL104 {ECO:0000305};	SubName: Full=Uncharacterized protein {ECO:0000313|EnsemblPlants:Bra012308.1-P};	MADS box transcription factor	GO:0005634,nucleus; GO:0003700,DNA-binding transcription factor activity; GO:0046983,protein dimerization activity; GO:0000977,RNA polymerase II regulatory region sequence-specific DNA binding; GO:0010152,pollen maturation; GO:0045944,positive regulation of transcription by RNA polymerase II; GO:0080092,regulation of pollen tube growth; GO:0006351,transcription, DNA-templated	K-box region
gene-LOC103829352	0.05	0.13	0.09	0.09	0.9	0.78	0.97	0.883333	-3.29496	10	24	18	154	143	165	5.04778e-14	9.41938e-13	down	NC_024801.2	13510023	13515788	+	LOC103829352	--	--	uncharacterized protein LOC106356404 [Brassica napus]	--	SubName: Full=Uncharacterized protein {ECO:0000313|EnsemblPlants:Bra012306.1-P};	--	--	Fantastic Four meristem regulator
gene-LOC103829361	0.01	0.11	0.02	0.0466667	0.21	0.26	0.18	0.216667	-2.21501	2	28	6	52	68	42	0.00929887	0.0273973	down	NC_024795.2	18086331	18093843	-	LOC103829361	--	K03260 translation initiation factor 4G | (RefSeq) eukaryotic translation initiation factor 4G-like isoform X1 (A)	PREDICTED: MATH domain and coiled-coil domain-containing protein At2g42470-like [Brassica oleracea var. oleracea]	RecName: Full=MATH domain and coiled-coil domain-containing protein At2g42470; AltName: Full=RTM3-like protein At2g42470;	SubName: Full=Uncharacterized protein {ECO:0000313|EnsemblPlants:Bo1g090520.1};	Speckle-type POZ protein SPOP and related proteins with TRAF, MATH and BTB/POZ domains	--	Protein of unknown function (DUF724)
gene-LOC103829362	0.12	0.14	0.17	0.143333	0.03	0.04	0.02	0.03	2.25634	52	58	74	12	18	6	7.39622e-06	4.62392e-05	up	NC_024801.2	13569316	13580394	-	LOC103829362	--	K09286 EREBP-like factor | (RefSeq) ethylene-responsive transcription factor ERF010-like (A)	PREDICTED: ethylene-responsive transcription factor ERF012-like [Brassica rapa]	RecName: Full=Ethylene-responsive transcription factor ERF012; AltName: Full=Dehydration response element-binding protein 26 {ECO:0000303|PubMed:21069430};	SubName: Full=Uncharacterized protein {ECO:0000313|EnsemblPlants:Bra012298.1-P};	--	GO:0005634,nucleus; GO:0003700,DNA-binding transcription factor activity; GO:0043565,sequence-specific DNA binding; GO:0044212,transcription regulatory region DNA binding; GO:0071497,cellular response to freezing; GO:0034605,cellular response to heat; GO:0009873,ethylene-activated signaling pathway; GO:0045893,positive regulation of transcription, DNA-templated; GO:0009753,response to jasmonic ac…	AP2 domain
gene-LOC103829380	0	0	0	0	3.26	3.63	4.72	3.87	0	0	0	0	114	136	163	2.72592e-14	5.19966e-13	down	NC_024795.2	18113197	18114177	+	LOC103829380	--	--	PREDICTED: uncharacterized protein LOC103829380 [Brassica rapa]	RecName: Full=NAC domain-containing protein 22 {ECO:0000303|PubMed:15029955}; Short=ONAC022 {ECO:0000303|PubMed:15029955};	SubName: Full=Uncharacterized protein {ECO:0000313|EnsemblPlants:Bra035412.1-P};	--	GO:0005634,nucleus; GO:0043565,sequence-specific DNA binding; GO:1901002,positive regulation of response to salt stress; GO:1902584,positive regulation of response to water deprivation; GO:0045893,positive regulation of transcription, DNA-templated; GO:0006351,transcription, DNA-templated	No apical meristem (NAM) protein
gene-LOC103829382	0.02	0	0	0.00666667	0.21	0.27	0.13	0.203333	-4.93074	2	0	0	16	22	10	0.0021125	0.00758729	down	--	--	--	--	--	--	--
gene-LOC103829384	0	0	0	0	0.03	0.09	0.17	0.0966667	0	0	0	0	4	14	24	0.000396318	0.00172753	down	NC_024801.2	13770016	13774085	-	LOC103829384	--	K04733 interleukin-1 receptor-associated kinase 4 [EC:2.7.11.1] | (RefSeq) wall-associated receptor kinase 4-like (A)	PREDICTED: wall-associated receptor kinase 5-like [Camelina sativa]	RecName: Full=Wall-associated receptor kinase 4; EC=2.7.11.-; Flags: Precursor;	SubName: Full=Uncharacterized protein {ECO:0000313|EnsemblPlants:Bra012273.1-P};	--	GO:0016021,integral component of membrane; GO:0005524,ATP binding; GO:0005509,calcium ion binding; GO:0030247,polysaccharide binding; GO:0004674,protein serine/threonine kinase activity; GO:0007166,cell surface receptor signaling pathway; GO:0048527,lateral root development; GO:0009826,unidimensional cell growth	--
gene-LOC103829388	0.25	0.36	0.29	0.3	0.06	0.08	0.13	0.09	1.73697	26	38	32	6	8	12	0.00238498	0.00843467	up	NC_024801.2	13802554	13805461	+	LOC103829388	--	K22703 hydroxy-3-indolylmethylglucosinolate O-methyltransferase [EC:2.1.1.-] | (RefSeq) indole glucosinolate O-methyltransferase 1-like (A)	PREDICTED: indole glucosinolate O-methyltransferase 1-like [Brassica rapa]	RecName: Full=Indole glucosinolate O-methyltransferase 1 {ECO:0000303|PubMed:21317374}; EC=2.1.1.- {ECO:0000305};	SubName: Full=Uncharacterized protein {ECO:0000313|EnsemblPlants:Bra012270.1-P};	Hydroxyindole-O-methyltransferase and related SAM-dependent methyltransferases	GO:0008168,methyltransferase activity; GO:0008171,O-methyltransferase activity; GO:0046983,protein dimerization activity; GO:0008757,S-adenosylmethionine-dependent methyltransferase activity; GO:0019438,aromatic compound biosynthetic process; GO:0042343,indole glucosinolate metabolic process	Dimerisation domain
gene-LOC103829389	2.59	3.4	3.62	3.20333	1.4	1.04	1.74	1.39333	1.20103	142	185	204	70	56	86	1.01453e-05	6.19268e-05	up	NC_024801.2	13807002	13808590	+	LOC103829389	--	K22703 hydroxy-3-indolylmethylglucosinolate O-methyltransferase [EC:2.1.1.-] | (RefSeq) indole glucosinolate O-methyltransferase 2-like (A)	PREDICTED: indole glucosinolate O-methyltransferase 2-like [Brassica rapa]	RecName: Full=Indole glucosinolate O-methyltransferase 1 {ECO:0000303|PubMed:21317374}; EC=2.1.1.- {ECO:0000305};	SubName: Full=Uncharacterized protein {ECO:0000313|EnsemblPlants:Bra012269.1-P};	Hydroxyindole-O-methyltransferase and related SAM-dependent methyltransferases	GO:0008168,methyltransferase activity; GO:0008171,O-methyltransferase activity; GO:0046983,protein dimerization activity; GO:0008757,S-adenosylmethionine-dependent methyltransferase activity; GO:0019438,aromatic compound biosynthetic process; GO:0042343,indole glucosinolate metabolic process	Dimerisation domain
gene-LOC103829401	7.54	8.52	6.24	7.43333	18.5	20.95	19.55	19.6667	-1.40367	385	432	327	864	1047	901	8.6597e-11	1.1213e-09	down	NC_024801.2	13894284	13896150	+	LOC103829401	--	K07760 cyclin-dependent kinase [EC:2.7.11.22] | (RefSeq) cyclin-dependent kinase B2-2 (A)	PREDICTED: cyclin-dependent kinase B2-2 [Brassica rapa]	RecName: Full=Cyclin-dependent kinase B2-2; Short=CDKB2;2; EC=2.7.11.22; EC=2.7.11.23;	SubName: Full=Uncharacterized protein {ECO:0000313|EnsemblPlants:Bo7g061250.1};	Protein kinase PCTAIRE and related kinases	GO:0000307,cyclin-dependent protein kinase holoenzyme complex; GO:0005737,cytoplasm; GO:0005634,nucleus; GO:0005524,ATP binding; GO:0030332,cyclin binding; GO:0004693,cyclin-dependent protein serine/threonine kinase activity; GO:0004674,protein serine/threonine kinase activity; GO:0008353,RNA polymerase II CTD heptapeptide repeat kinase activity; GO:0000082,G1/S transition of mitotic cell cycle; …	Lipopolysaccharide kinase (Kdo/WaaP) family
gene-LOC103829404	0.75	0.9	0.77	0.806667	2.07	2.31	2	2.12667	-1.39855	127	152	135	322	385	307	7.23478e-08	6.43636e-07	down	NC_024801.2	13901679	13908026	+	LOC103829404	--	--	PREDICTED: AT-rich interactive domain-containing protein 6-like isoform X1 [Brassica rapa]	RecName: Full=AT-rich interactive domain-containing protein 6; Short=ARID domain-containing protein 6;	SubName: Full=Uncharacterized protein {ECO:0000313|EnsemblPlants:Bra012257.1-P};	DNA-binding proteins Bright/BRCAA1/RBP1 and related proteins containing BRIGHT domain	GO:0005634,nucleus; GO:0003700,DNA-binding transcription factor activity; GO:0000977,RNA polymerase II regulatory region sequence-specific DNA binding; GO:0043565,sequence-specific DNA binding; GO:0001228,DNA-binding transcription activator activity, RNA polymerase II-specific; GO:0019760,glucosinolate metabolic process; GO:0006355,regulation of transcription, DNA-templated	Hsp20/alpha crystallin family
gene-LOC103829409	0.02	0.29	0.05	0.12	1.4	0.96	1.19	1.18333	-3.30175	2	37	7	165	121	139	1.01063e-05	6.17089e-05	down	NC_024801.2	13931671	13935501	+	LOC103829409	--	--	PREDICTED: increased DNA methylation 3 [Brassica rapa]	RecName: Full=Increased DNA methylation 3 {ECO:0000303|PubMed:25684209}; AltName: Full=Alpha-crystallin domain-containing protein 51.9 {ECO:0000303|PubMed:16531488}; Short=AtAcd51.9 {ECO:0000303|PubMed:16531488};	SubName: Full=Uncharacterized protein {ECO:0000313|EnsemblPlants:Bra012253.1-P};	--	GO:0005634,nucleus; GO:1901537,positive regulation of DNA demethylation; GO:0006355,regulation of transcription, DNA-templated; GO:0006351,transcription, DNA-templated	--
gene-LOC103829410	11.75	9.91	9.02	10.2267	2.44	4.06	2.52	3.00667	1.7661	585	490	461	111	198	113	1.64537e-13	2.89204e-12	up	NC_024801.2	13935625	13937165	-	LOC103829410	--	K16290 xylem cysteine proteinase [EC:3.4.22.-] | (RefSeq) cysteine protease XCP2 (A)	PREDICTED: cysteine protease XCP2 [Brassica rapa]	RecName: Full=Cysteine protease XCP2 {ECO:0000305}; EC=3.4.22.-; AltName: Full=Xylem cysteine peptidase 2 {ECO:0000303|PubMed:10889267}; Short=AtXCP2 {ECO:0000303|PubMed:10889267}; Flags: Precursor;	SubName: Full=Uncharacterized protein {ECO:0000313|EnsemblPlants:Bra012252.1-P};	Cysteine proteinase Cathepsin L	GO:0005618,cell wall; GO:0005615,extracellular space; GO:0005764,lysosome; GO:0005886,plasma membrane; GO:0004197,cysteine-type endopeptidase activity; GO:0042742,defense response to bacterium; GO:0010623,programmed cell death involved in cell development; GO:0051603,proteolysis involved in cellular protein catabolic process	Papain family cysteine protease
gene-LOC103829417	3.35	2.52	1.96	2.61	1.04	1.24	1.18	1.15333	1.17824	362	270	217	103	131	115	9.35478e-07	6.87488e-06	up	NC_024801.2	13986293	13989694	-	LOC103829417	--	K03028 26S proteasome regulatory subunit N1 | (RefSeq) LOW QUALITY PROTEIN: protein NLP2-like (A)	PREDICTED: protein NLP4-like [Brassica rapa]	RecName: Full=Protein NLP4; Short=AtNLP4; AltName: Full=NIN-like protein 4; AltName: Full=Nodule inception protein-like protein 4;	SubName: Full=Uncharacterized protein {ECO:0000313|EnsemblPlants:Bra012241.1-P};	--	GO:0005634,nucleus; GO:0003677,DNA binding; GO:0003700,DNA-binding transcription factor activity; GO:0006351,transcription, DNA-templated	--
gene-LOC103829420	40.69	51.63	54.08	48.8	23	27.27	30.69	26.9867	0.854634	3101	3909	4232	1603	2034	2111	3.28626e-09	3.51661e-08	up	NC_024801.2	14002754	14006407	-	LOC103829420	--	K03781 catalase [EC:1.11.1.6] | (RefSeq) catalase-3 (A)	PREDICTED: catalase-3 [Brassica rapa]	RecName: Full=Catalase-3; EC=1.11.1.6;	SubName: Full=Uncharacterized protein {ECO:0000313|EMBL:ESQ34732.1};	Catalase	GO:0048046,apoplast; GO:0005618,cell wall; GO:0009507,chloroplast; GO:0009941,chloroplast envelope; GO:0009570,chloroplast stroma; GO:0022626,cytosolic ribosome; GO:0016020,membrane; GO:0005739,mitochondrion; GO:0005777,peroxisome; GO:0005886,plasma membrane; GO:0009506,plasmodesma; GO:0005773,vacuole; GO:0004096,catalase activity; GO:0050897,cobalt ion binding; GO:0020037,heme binding; GO:000372…	Catalase
gene-LOC103829425	1.94	1.61	1.26	1.60333	0.91	0.88	0.72	0.836667	0.93835	144	119	96	62	64	48	0.000814643	0.00328392	up	NC_024801.2	14020712	14023548	+	LOC103829425	--	K10526 OPC-8:0 CoA ligase 1 [EC:6.2.1.-] | (RefSeq) 4-coumarate--CoA ligase-like 4 (A)	PREDICTED: 4-coumarate--CoA ligase-like 4 [Brassica rapa]	RecName: Full=4-coumarate--CoA ligase-like 4; EC=6.2.1.-;	SubName: Full=Uncharacterized protein {ECO:0000313|EnsemblPlants:Bra012233.1-P};	Acyl-CoA synthetase	GO:0005777,peroxisome; GO:0005524,ATP binding; GO:0016874,ligase activity; GO:0008152,metabolic process	AMP-binding enzyme C-terminal domain
gene-LOC103829426	6.16	8.75	3.18	6.03	0.37	0.53	0.23	0.376667	4.0008	477	673	253	26	40	16	6.6103e-24	2.82864e-22	up	NC_024801.2	14026150	14029017	+	LOC103829426	--	K10526 OPC-8:0 CoA ligase 1 [EC:6.2.1.-] | (RefSeq) 4-coumarate--CoA ligase-like 4 (A)	PREDICTED: 4-coumarate--CoA ligase-like 4 [Brassica rapa]	RecName: Full=4-coumarate--CoA ligase-like 4; EC=6.2.1.-;	SubName: Full=Uncharacterized protein {ECO:0000313|EnsemblPlants:Bra012232.1-P};	Acyl-CoA synthetase	GO:0005777,peroxisome; GO:0005524,ATP binding; GO:0016874,ligase activity; GO:0008152,metabolic process	AMP-binding enzyme C-terminal domain
gene-LOC103829427	0.55	0.4	0.31	0.42	0	0	0	0	#DIV/0!	28	20	16	0	0	0	2.91974e-06	1.97117e-05	up	NC_024801.2	14030085	14031388	-	LOC103829427	--	K14488 SAUR family protein | (RefSeq) auxin-induced protein 6B-like (A)	PREDICTED: auxin-responsive protein SAUR61-like [Brassica rapa]	RecName: Full=Auxin-responsive protein SAUR66 {ECO:0000305}; AltName: Full=Protein SMALL AUXIN UP RNA 66 {ECO:0000303|PubMed:12036261};	SubName: Full=Uncharacterized protein {ECO:0000313|EnsemblPlants:Bra012231.1-P};	--	GO:0005730,nucleolus; GO:0005634,nucleus; GO:0005886,plasma membrane; GO:0009926,auxin polar transport; GO:0009734,auxin-activated signaling pathway; GO:0007275,multicellular organism development; GO:0046620,regulation of organ growth	Auxin responsive protein
gene-LOC103829428	248.92	374.69	304.13	309.247	132.92	163.16	150.3	148.793	1.05545	9645	14424	12100	4711	6187	5256	8.30972e-12	1.21005e-10	up	NC_024801.2	14034878	14035961	+	LOC103829428	--	--	PREDICTED: dehydrin ERD10-like [Brassica rapa]	RecName: Full=Dehydrin ERD10; AltName: Full=Low-temperature-induced protein LTI45;	SubName: Full=Uncharacterized protein {ECO:0000313|EnsemblPlants:Bra012230.1-P};	--	GO:0005737,cytoplasm; GO:0005829,cytosol; GO:0019898,extrinsic component of membrane; GO:0016020,membrane; GO:0005634,nucleus; GO:0009506,plasmodesma; GO:0003779,actin binding; GO:0005507,copper ion binding; GO:0016151,nickel cation binding; GO:0031210,phosphatidylcholine binding; GO:0001786,phosphatidylserine binding; GO:0009631,cold acclimation; GO:0050821,protein stabilization; GO:0090559,regu…	Dehydrin
gene-LOC103829444	0	0	0.01	0.00333333	0.89	1.54	1.08	1.17	-8.45533	0	0	2	153	283	182	5.55201e-14	1.0303e-12	down	NC_024801.2	14118962	14125316	-	LOC103829444	--	K03094 S-phase kinase-associated protein 1 | (RefSeq) SKP1-like protein 3 (A)	SKP1-like protein 3 [Brassica napus]	RecName: Full=SKP1-like protein 3; Short=AtSK3;	SubName: Full=Uncharacterized protein {ECO:0000313|EnsemblPlants:Bra012216.1-P};	SCF ubiquitin ligase, Skp1 component	GO:0005634,nucleus; GO:0016567,protein ubiquitination; GO:0006511,ubiquitin-dependent protein catabolic process	Skp1 family, tetramerisation domain
gene-LOC103829446	0	0	0	0	0.07	0.07	0.04	0.06	0	0	0	0	8	8	4	0.0118211	0.0335622	down	NC_024801.2	14125586	14128859	-	LOC103829446	--	K03094 S-phase kinase-associated protein 1 | (RefSeq) SKP1-like protein 4 (A)	PREDICTED: SKP1-like protein 4 [Brassica rapa]	RecName: Full=SKP1-like protein 1A {ECO:0000303|PubMed:10778750}; Short=SKP1-like 1 {ECO:0000303|PubMed:10778750}; AltName: Full=UFO-binding protein 1 {ECO:0000303|PubMed:10607296};	SubName: Full=Uncharacterized protein {ECO:0000313|EnsemblPlants:Bra012213.1-P};	SCF ubiquitin ligase, Skp1 component	GO:0005829,cytosol; GO:0005634,nucleus; GO:0009524,phragmoplast; GO:0005886,plasma membrane; GO:0005819,spindle; GO:0009734,auxin-activated signaling pathway; GO:0007059,chromosome segregation; GO:0009873,ethylene-activated signaling pathway; GO:0000226,microtubule cytoskeleton organization; GO:0007275,multicellular organism development; GO:0045910,negative regulation of DNA recombination; GO:001…	Skp1 family, tetramerisation domain
gene-LOC103829454	62.4	53.73	36.65	50.9267	8.38	7.42	11.32	9.04	2.49403	3043	2603	1835	374	354	498	3.58751e-29	2.12653e-27	up	NC_024801.2	14170865	14172115	+	LOC103829454	--	--	PREDICTED: uncharacterized protein LOC103829454 [Brassica rapa]	--	SubName: Full=Uncharacterized protein {ECO:0000313|EnsemblPlants:Bra012207.1-P};	--	--	--
gene-LOC103829467	104.12	91.77	95.41	97.1	37.44	29.42	29.67	32.1767	1.59346	3515	3078	3307	1156	972	904	4.2605e-27	2.19743e-25	up	NC_024801.2	14208063	14209131	-	LOC103829467	--	K02155 V-type H+-transporting ATPase 16kDa proteolipid subunit | (RefSeq) V-type proton ATPase subunit c2 (A)	V-type proton ATPase 16 kDa proteolipid subunit isoform X2 [Arachis duranensis]	RecName: Full=V-type proton ATPase subunit c2; Short=V-ATPase subunit c2; AltName: Full=V-type proton ATPase 16 kDa proteolipid subunit c2; Short=V-ATPase 16 kDa proteolipid subunit c2; AltName: Full=Vacuolar H(+)-ATPase subunit c isoform 2; AltName: Full=Vacuolar proton pump 16 kDa proteolipid subunit c2; AltName: Full=Vacuolar proton pump subunit c2;	RecName: Full=V-type proton ATPase proteolipid subunit {ECO:0000256|RuleBase:RU363060};	Vacuolar H+-ATPase V0 sector, subunits c/c'	GO:0016021,integral component of membrane; GO:0005774,vacuolar membrane; GO:0000220,vacuolar proton-transporting V-type ATPase, V0 domain; GO:0005773,vacuole; GO:0046961,proton-transporting ATPase activity, rotational mechanism; GO:0015991,ATP hydrolysis coupled proton transport; GO:0007035,vacuolar acidification	ATP synthase subunit C
gene-LOC103829478	100.78	70.29	52.63	74.5667	27.08	24.34	51.12	34.18	1.12538	5500	3811	2949	1352	1300	2518	1.10323e-05	6.69203e-05	up	NC_024801.2	14346768	14349303	+	LOC103829478	--	K08241 jasmonate O-methyltransferase [EC:2.1.1.141] | (RefSeq) jasmonate O-methyltransferase (A)	PREDICTED: jasmonate O-methyltransferase-like [Brassica rapa]	RecName: Full=Jasmonate O-methyltransferase; EC=2.1.1.141; AltName: Full=Floral nectary-specific protein 1; AltName: Full=S-adenosyl-L-methionine:jasmonic acid carboxyl methyltransferase;	SubName: Full=Uncharacterized protein {ECO:0000313|EnsemblPlants:Bra012184.1-P};	--	GO:0005737,cytoplasm; GO:0005634,nucleus; GO:0030795,jasmonate O-methyltransferase activity; GO:0102078,methyl jasmonate methylesterase activity; GO:0031408,oxylipin biosynthetic process	SAM dependent carboxyl methyltransferase
gene-LOC103829488	42.9	41.65	45.98	43.51	16.14	19.07	13.33	16.18	1.42714	3089	2979	3399	1063	1344	866	9.4134e-20	2.951e-18	up	NC_024801.2	14422153	14425348	-	LOC103829488	--	K08145 MFS transporter, SP family, solute carrier family 2 (facilitated glucose transporter), member 8 | (RefSeq) sugar transporter ERD6-like 7 (A)	PREDICTED: sugar transporter ERD6-like 7 [Brassica rapa]	RecName: Full=Sugar transporter ERD6-like 7;	SubName: Full=Uncharacterized protein {ECO:0000313|EnsemblPlants:Bra012176.1-P};	Predicted transporter (major facilitator superfamily)	GO:0009507,chloroplast; GO:0016021,integral component of membrane; GO:0009705,plant-type vacuole membrane; GO:0005774,vacuolar membrane; GO:0005773,vacuole; GO:0005355,glucose transmembrane transporter activity; GO:0005351,carbohydrate:proton symporter activity; GO:0046323,glucose import; GO:0035428,NA; GO:0006829,zinc ion transport	Sugar (and other) transporter
gene-LOC103829491	0.08	0.08	0.02	0.06	2.35	3.22	1.95	2.50667	-5.38466	8	8	2	212	310	173	1.88222e-25	8.85459e-24	down	NC_024801.2	14436305	14438829	+	LOC103829491	--	K15173 transcription termination factor 2 [EC:3.6.4.-] | (RefSeq) helicase-like transcription factor CHR28 (A)	PREDICTED: helicase-like transcription factor CHR28 [Brassica rapa]	RecName: Full=Helicase-like transcription factor CHR28 {ECO:0000305}; EC=3.6.4.- {ECO:0000305}; AltName: Full=Protein CHROMATIN REMODELING 28 {ECO:0000305}; AltName: Full=Protein SNF2-RING-HELICASE-LIKE 2 {ECO:0000303|PubMed:25425661};	SubName: Full=Uncharacterized protein {ECO:0000313|EnsemblPlants:Bra012172.1-P};	Helicase-like transcription factor HLTF/DNA helicase RAD5, DEAD-box superfamily	GO:0005737,cytoplasm; GO:0005634,nucleus; GO:0005524,ATP binding; GO:0003677,DNA binding; GO:0004386,helicase activity; GO:0046872,metal ion binding; GO:0016569,covalent chromatin modification; GO:0006355,regulation of transcription, DNA-templated; GO:0080188,RNA-directed DNA methylation; GO:0006351,transcription, DNA-templated	Type III restriction enzyme, res subunit
gene-LOC103829492	0.04	0.13	0.12	0.0966667	2.25	1.65	1.58	1.82667	-4.24005	4	12	11	191	150	132	8.42302e-18	2.21864e-16	down	NC_024801.2	14433486	14435866	-	LOC103829492	--	K13110 microfibrillar-associated protein 1 | (RefSeq) microfibrillar-associated protein 1-like (A)	PREDICTED: microfibrillar-associated protein 1-like isoform X1 [Brassica rapa]	--	SubName: Full=Uncharacterized protein {ECO:0000313|EnsemblPlants:Bra012173.1-P};	Microfibrillar-associated protein MFAP1	--	Microfibril-associated/Pre-mRNA processing
gene-LOC103829504	43.74	47.57	39.13	43.48	15.15	19.71	31.21	22.0233	0.981319	1966	2124	1806	623	867	1266	2.07074e-06	1.43768e-05	up	NC_024801.2	14505922	14507167	+	LOC103829504	--	K21994 LOB domain-containing protein 18 | (RefSeq) LOB domain-containing protein 19-like (A)	PREDICTED: LOB domain-containing protein 37-like [Brassica rapa]	RecName: Full=LOB domain-containing protein 37; AltName: Full=ASYMMETRIC LEAVES 2-like protein 39; Short=AS2-like protein 39;	SubName: Full=Transcription factor LBD37b {ECO:0000313|EMBL:ATI23637.1};	--	GO:0006807,nitrogen compound metabolic process; GO:0060776,simple leaf morphogenesis	Lateral organ boundaries (LOB) domain
gene-LOC103829511	7.7	10.04	11.11	9.61667	0	0.03	0.04	0.0233333	8.687	1158	1501	1717	0	4	6	6.14967e-68	1.54491e-65	up	NC_024801.2	14535388	14539884	-	LOC103829511	--	K08332 vacuolar protein 8 | (RefSeq) U-box domain-containing protein 2-like (A)	PREDICTED: U-box domain-containing protein 2 [Brassica rapa]	RecName: Full=U-box domain-containing protein 2; EC=2.3.2.27; AltName: Full=Plant U-box protein 2; AltName: Full=RING-type E3 ubiquitin transferase PUB2 {ECO:0000305};	RecName: Full=RING-type E3 ubiquitin transferase {ECO:0000256|SAAS:SAAS00702733}; EC=2.3.2.27 {ECO:0000256|SAAS:SAAS00702733};	FOG: Armadillo/beta-catenin-like repeats	GO:0005737,cytoplasm; GO:0005634,nucleus; GO:0004842,ubiquitin-protein transferase activity	Zinc-finger of the MIZ type in Nse subunit
gene-LOC103829515	0.5	0.63	0.59	0.573333	1.64	1.39	2.18	1.73667	-1.59887	74	93	90	222	202	292	1.24061e-06	8.93941e-06	down	--	--	--	--	--	--	--
gene-LOC103829522	3.47	2.83	3.23	3.17667	8.8	9.42	10.76	9.66	-1.60451	178	144	170	413	473	498	2.51921e-11	3.48044e-10	down	NC_024801.2	14613200	14615000	+	LOC103829522	--	K10436 microtubule-associated protein, RP/EB family | (RefSeq) microtubule-associated protein RP/EB family member 1C (A)	PREDICTED: microtubule-associated protein RP/EB family member 1C [Brassica rapa]	RecName: Full=Microtubule-associated protein RP/EB family member 1C; AltName: Full=APC-binding protein EB1C; AltName: Full=End-binding protein 1C; Short=AtEB1C; AltName: Full=Protein ATEB1 homolog 1; Short=AtEB1H1;	SubName: Full=Microtubule-associated protein RP/EB family member 1C {ECO:0000313|EMBL:JAU68862.1}; Flags: Fragment;	Microtubule-binding protein involved in cell cycle control	GO:0005618,cell wall; GO:0005874,microtubule; GO:0005730,nucleolus; GO:0005634,nucleus; GO:0009524,phragmoplast; GO:0005819,spindle; GO:0008017,microtubule binding; GO:0007049,cell cycle; GO:0051301,cell division; GO:0030865,cortical cytoskeleton organization; GO:0009652,thigmotropism	CAMSAP CH domain
gene-LOC103829536	37.5	23.89	17.92	26.4367	8.1	7.75	16.03	10.6267	1.31485	1488	942	730	294	301	574	5.08027e-06	3.27645e-05	up	NC_024801.2	14696290	14697771	+	LOC103829536	--	K03875 F-box and leucine-rich repeat protein 1 (S-phase kinase-associated protein 2) | (RefSeq) LOC109743063; F-box protein SKP2A-like (A)	PREDICTED: F-box protein At5g67140 [Brassica rapa]	RecName: Full=F-box protein At5g67140;	SubName: Full=Uncharacterized protein {ECO:0000313|EnsemblPlants:Bra012136.1-P};	Leucine rich repeat proteins, some proteins contain F-box	--	Leucine Rich Repeat
gene-LOC103829541	1.74	1.05	1.02	1.27	0.72	0.51	0.39	0.54	1.2338	90	54	54	34	26	18	0.00304055	0.010415	up	NC_024801.2	14714866	14716191	-	LOC103829541	--	K20716 mitogen-activated protein kinase kinase kinase 17/18 | (RefSeq) mitogen-activated protein kinase kinase kinase A-like (A)	PREDICTED: mitogen-activated protein kinase kinase kinase 2 [Brassica rapa]	RecName: Full=Mitogen-activated protein kinase kinase kinase 17 {ECO:0000303|PubMed:25720833}; EC=2.7.11.25 {ECO:0000250|UniProtKB:Q9ZVP5, ECO:0000255|PROSITE-ProRule:PRU00159};	SubName: Full=Uncharacterized protein {ECO:0000313|EnsemblPlants:Bra012131.1-P};	MEKK and related serine/threonine protein kinases	GO:0005737,cytoplasm; GO:0005634,nucleus; GO:0005524,ATP binding; GO:0004709,MAP kinase kinase kinase activity; GO:0004674,protein serine/threonine kinase activity; GO:0004702,NA; GO:0009738,abscisic acid-activated signaling pathway; GO:0032147,activation of protein kinase activity; GO:0007346,regulation of mitotic cell cycle; GO:0009737,response to abscisic acid; GO:0006970,response to osmotic s…	Protein tyrosine kinase
gene-LOC103829551	0.08	0.18	0.12	0.126667	2.67	4.24	4	3.63667	-4.84351	7	16	11	213	362	315	1.79671e-30	1.12841e-28	down	NC_024801.2	14795501	14797736	+	LOC103829551	--	K20043 clathrin coat assembly protein AP180 | (RefSeq) putative clathrin assembly protein At5g35200 (A)	PREDICTED: dof zinc finger protein DOF5.8-like [Brassica rapa]	RecName: Full=Dof zinc finger protein DOF5.8; Short=AtDOF5.8;	SubName: Full=Uncharacterized protein {ECO:0000313|EnsemblPlants:Bra012119.1-P};	--	GO:0005634,nucleus; GO:0003700,DNA-binding transcription factor activity; GO:0046872,metal ion binding; GO:0000976,transcription regulatory region sequence-specific DNA binding; GO:0006355,regulation of transcription, DNA-templated; GO:0006351,transcription, DNA-templated	Dof domain, zinc finger
gene-LOC103829552	15.59	15.57	11.22	14.1267	5.4	5.73	4.71	5.28	1.41981	1214	1205	897	385	437	331	1.27545e-15	2.71789e-14	up	NC_024801.2	14800164	14802816	-	LOC103829552	--	K19791 iron transport multicopper oxidase | (RefSeq) L-ascorbate oxidase homolog (A)	PREDICTED: L-ascorbate oxidase homolog [Brassica rapa]	RecName: Full=L-ascorbate oxidase homolog; EC=1.10.3.-; AltName: Full=Pollen-specific protein NTP303; Flags: Precursor;	SubName: Full=Uncharacterized protein {ECO:0000313|EnsemblPlants:Bra012117.1-P};	Multicopper oxidases	GO:0005615,extracellular space; GO:0005507,copper ion binding; GO:0016491,oxidoreductase activity	Multicopper oxidase
gene-LOC103829569	3.93	5.05	4.33	4.43667	10.64	10.46	11.29	10.7967	-1.28304	493	630	558	1222	1285	1279	6.93024e-11	9.06577e-10	down	NC_024801.2	14932589	14937196	-	LOC103829569	--	K19001 ATP-dependent DNA helicase | (RefSeq) DDM1; ATP-dependent DNA helicase DDM1 (A)	PREDICTED: ATP-dependent DNA helicase DDM1 [Brassica rapa]	RecName: Full=ATP-dependent DNA helicase DDM1; EC=3.6.4.12; AltName: Full=Protein CHROMATIN REMODELING 1 {ECO:0000303|PubMed:16547115}; Short=AtCHR1; Short=CHR01; AltName: Full=Protein DECREASED DNA METHYLATION 1; Short=AtDDM1; AltName: Full=Protein SOMNIFEROUS 1; AltName: Full=SWI/SNF2-related matrix-associated actin-dependent regulator of chromatin DDM1;	SubName: Full=Uncharacterized protein {ECO:0000313|EnsemblPlants:Bra012099.1-P};	Chromatin remodeling complex WSTF-ISWI, small subunit	GO:0000786,nucleosome; GO:0005634,nucleus; GO:0005524,ATP binding; GO:0004003,ATP-dependent DNA helicase activity; GO:0016887,ATPase activity; GO:0003677,DNA binding; GO:0009294,DNA mediated transformation; GO:0006344,maintenance of chromatin silencing; GO:0006346,methylation-dependent chromatin silencing; GO:0090241,negative regulation of histone H4 acetylation; GO:0051574,positive regulation of…	DNA-binding domain
gene-LOC103829577	2.46	2.38	0.97	1.93667	0.04	0.01	0	0.0166667	6.86047	556	534	224	8	2	0	2.71712e-11	3.73568e-10	up	NC_024801.2	14973814	14979601	-	LOC103829577	--	K12356 coniferyl-alcohol glucosyltransferase [EC:2.4.1.111] | (RefSeq) UDP-glycosyltransferase 72E3 (A)	PREDICTED: UDP-glycosyltransferase 72E3 [Brassica rapa]	RecName: Full=UDP-glycosyltransferase 72E2; EC=2.4.1.-; AltName: Full=Hydroxycinnamate 4-beta-glucosyltransferase; EC=2.4.1.126;	RecName: Full=Glycosyltransferase {ECO:0000256|RuleBase:RU362057}; EC=2.4.1.- {ECO:0000256|RuleBase:RU362057};	UDP-glucuronosyl and UDP-glucosyl transferase	GO:0043231,intracellular membrane-bounded organelle; GO:0047209,coniferyl-alcohol glucosyltransferase activity; GO:0102359,daphnetin 4-O-beta-glucosyltransferase activity; GO:0102361,esculetin 4-O-beta-glucosyltransferase activity; GO:0047218,hydroxycinnamate 4-beta-glucosyltransferase activity; GO:0080043,quercetin 3-O-glucosyltransferase activity; GO:0080044,quercetin 7-O-glucosyltransferase ac…	Glycosyltransferase family 28 C-terminal domain
gene-LOC103829579	0.12	0.08	0	0.0666667	0.22	1.1	0.58	0.633333	-3.24793	6	4	0	10	54	26	0.00330466	0.0112043	down	NC_024801.2	14983626	14984910	+	LOC103829579	--	K04733 interleukin-1 receptor-associated kinase 4 [EC:2.7.11.1] | (RefSeq) probable serine/threonine-protein kinase PBL10 (A)	PREDICTED: UPF0496 protein At5g66670-like [Brassica rapa]	RecName: Full=UPF0496 protein At5g66670;	SubName: Full=Uncharacterized protein {ECO:0000313|EnsemblPlants:Bra012090.1-P};	--	GO:0016021,integral component of membrane	Protein BYPASS1-related
gene-LOC103829581	0.54	0.35	0.88	0.59	1.79	2.57	1.56	1.97333	-1.74185	45	29	75	135	208	116	0.000265385	0.00120814	down	NC_024801.2	14992897	14995016	-	LOC103829581	--	K17964 leucine-rich PPR motif-containing protein, mitochondrial | (RefSeq) pentatricopeptide repeat-containing protein At5g61990, mitochondrial (A)	PREDICTED: pentatricopeptide repeat-containing protein At5g66631 [Brassica rapa]	RecName: Full=Pentatricopeptide repeat-containing protein At5g66631;	SubName: Full=Uncharacterized protein {ECO:0000313|EnsemblPlants:Bra012087.1-P};	FOG: PPR repeat	GO:0043231,intracellular membrane-bounded organelle; GO:0004519,endonuclease activity; GO:0003723,RNA binding; GO:0009451,RNA modification	Mitochondrial 28S ribosomal protein S27
gene-LOC103829595	0.46	0.43	0.63	0.506667	1.93	2.13	1.51	1.85667	-1.87361	54	51	77	210	247	162	9.40581e-08	8.2057e-07	down	NC_024801.2	15057803	15062030	+	LOC103829595	--	K14559 U3 small nucleolar RNA-associated protein MPP10 | (RefSeq) U3 small nucleolar ribonucleoprotein protein MPP10 (A)	PREDICTED: U3 small nucleolar ribonucleoprotein protein MPP10 [Brassica rapa]	--	RecName: Full=U3 small nucleolar ribonucleoprotein protein MPP10 {ECO:0000256|PIRNR:PIRNR017300};	U3 small nucleolar ribonucleoprotein (snoRNP) subunit - Mpp10p	GO:0034457,Mpp10 complex; GO:0005732,small nucleolar ribonucleoprotein complex; GO:0006364,rRNA processing	Mpp10 protein
gene-LOC103829596	0.57	0.57	0.09	0.41	1.31	1.09	1.84	1.41333	-1.78541	48	48	8	101	90	140	0.00646989	0.0200576	down	NC_024801.2	15064071	15066228	-	LOC103829596	--	K03452 magnesium/proton exchanger | (RefSeq) uncharacterized LOC18613571 (A)	PREDICTED: pentatricopeptide repeat-containing protein At5g66520 [Brassica rapa]	RecName: Full=Pentatricopeptide repeat-containing protein At5g66520;	SubName: Full=BnaA07g12550D protein {ECO:0000313|EMBL:CDY45235.1};	FOG: PPR repeat	GO:0009507,chloroplast; GO:0004519,endonuclease activity; GO:0003723,RNA binding; GO:0008270,zinc ion binding; GO:1900865,chloroplast RNA modification; GO:0016554,cytidine to uridine editing	Pentacotripeptide-repeat region of PRORP
gene-LOC103829599	0.22	0.39	0.28	0.296667	0.96	0.97	0.67	0.866667	-1.54663	15	27	20	61	66	42	0.00636949	0.0197863	down	NC_024801.2	15078650	15080424	+	LOC103829599	--	K19090 CRISPR-associated protein Cas5t | (RefSeq) putative pentatricopeptide repeat-containing protein At3g05240 (A)	PREDICTED: pentatricopeptide repeat-containing protein At5g66500, mitochondrial [Brassica rapa]	RecName: Full=Pentatricopeptide repeat-containing protein At5g66500, mitochondrial; Flags: Precursor;	SubName: Full=Uncharacterized protein {ECO:0000313|EnsemblPlants:Bra012076.1-P};	FOG: PPR repeat	GO:0043231,intracellular membrane-bounded organelle; GO:0005739,mitochondrion; GO:0004519,endonuclease activity; GO:0003723,RNA binding; GO:0009451,RNA modification	Pentacotripeptide-repeat region of PRORP
gene-LOC103829602	88.08	92.15	78.6	86.2767	33.89	34.3	35.24	34.4767	1.32335	5686	5910	5210	2001	2167	2053	5.42417e-31	3.53279e-29	up	NC_024801.2	15084903	15087070	+	LOC103829602	--	K19355 mannan endo-1,4-beta-mannosidase [EC:3.2.1.78] | (RefSeq) mannan endo-1,4-beta-mannosidase 7 (A)	PREDICTED: mannan endo-1,4-beta-mannosidase 7 [Brassica rapa]	RecName: Full=Mannan endo-1,4-beta-mannosidase 7; EC=3.2.1.78; AltName: Full=Beta-mannanase 7; AltName: Full=Endo-beta-1,4-mannanase 7; Short=AtMAN7; Flags: Precursor;	SubName: Full=Uncharacterized protein {ECO:0000313|EnsemblPlants:Bo7g064920.1};	--	GO:0071944,cell periphery; GO:0005576,extracellular region; GO:0016985,mannan endo-1,4-beta-mannosidase activity; GO:0046355,mannan catabolic process; GO:0009845,seed germination	Beta-galactosidase
gene-LOC103829609	0.3	0.04	0.12	0.153333	1	0.65	0.38	0.676667	-2.14177	20	3	8	62	43	23	0.0106269	0.0306858	down	NC_024801.2	15122120	15125601	-	LOC103829609	--	--	PREDICTED: LOW QUALITY PROTEIN: zinc finger CCCH domain-containing protein 68 [Brassica rapa]	RecName: Full=Zinc finger CCCH domain-containing protein 68; Short=AtC3H68;	SubName: Full=BnaA07g12650D protein {ECO:0000313|EMBL:CDY45225.1};	--	GO:0003677,DNA binding; GO:0046872,metal ion binding	--
gene-LOC103829618	0.71	0.41	0.64	0.586667	1.53	2.09	1.18	1.6	-1.44746	42	24	39	83	121	63	0.00407603	0.0134542	down	NC_024801.2	15173495	15175612	+	LOC103829618	--	K14191 18S rRNA (adenine1779-N6/adenine1780-N6)-dimethyltransferase [EC:2.1.1.183] | (RefSeq) ribosomal RNA small subunit methyltransferase, mitochondrial (A)	PREDICTED: ribosomal RNA small subunit methyltransferase, mitochondrial [Brassica rapa]	RecName: Full=Ribosomal RNA small subunit methyltransferase, mitochondrial {ECO:0000305}; EC=2.1.1.- {ECO:0000269|PubMed:19929881}; AltName: Full=18S mitochondrial rRNA (adenine(1914)-N(6)/adenine(1915)-N(6))-dimethyltransferase {ECO:0000305}; AltName: Full=Adenosine dimethyl transferase 1B {ECO:0000305}; AltName: Full=Dimethyladenosine transferase 1B {ECO:0000303|PubMed:19929881}; Flags: Precurs…	RecName: Full=rRNA adenine N(6)-methyltransferase {ECO:0000256|RuleBase:RU362106}; EC=2.1.1.- {ECO:0000256|RuleBase:RU362106};	Ribosomal RNA adenine dimethylase	GO:0005739,mitochondrion; GO:0003723,RNA binding; GO:0000179,rRNA (adenine-N6,N6-)-dimethyltransferase activity; GO:0046085,adenosine metabolic process	DREV methyltransferase
gene-LOC103829620	18.06	20.84	17.59	18.83	61.51	63.22	72.6	65.7767	-1.80454	1658	1901	1658	5165	5680	6015	2.24834e-28	1.26569e-26	down	NC_024801.2	15185527	15189004	+	LOC103829620	--	K13412 calcium-dependent protein kinase [EC:2.7.11.1] | (RefSeq) calcium-dependent protein kinase 28 (A)	PREDICTED: calcium-dependent protein kinase 28 isoform X1 [Brassica rapa]	RecName: Full=Calcium-dependent protein kinase 28 {ECO:0000303|Ref.6}; EC=2.7.11.1 {ECO:0000269|PubMed:25525792};	SubName: Full=Uncharacterized protein {ECO:0000313|EnsemblPlants:Bra012058.1-P};	Ca2+/calmodulin-dependent protein kinase, EF-Hand protein superfamily	GO:0005737,cytoplasm; GO:0005634,nucleus; GO:0005886,plasma membrane; GO:0005524,ATP binding; GO:0005509,calcium ion binding; GO:0009931,calcium-dependent protein serine/threonine kinase activity; GO:0005516,calmodulin binding; GO:0004683,calmodulin-dependent protein kinase activity; GO:0004674,protein serine/threonine kinase activity; GO:0009738,abscisic acid-activated signaling pathway; GO:0006…	Cytoskeletal-regulatory complex EF hand
gene-LOC103829622	6.24	5.17	6.04	5.81667	35.4	44.09	39.72	39.7367	-2.77221	153	126	152	794	1058	879	4.67886e-39	4.36327e-37	down	NC_024801.2	15194131	15195086	-	LOC103829622	--	K22547 arsenate reductase [EC:1.20.4.1] | (RefSeq) thiosulfate sulfurtransferase 18-like (A)	PREDICTED: thiosulfate sulfurtransferase 18-like isoform X1 [Brassica rapa]	RecName: Full=Thiosulfate sulfurtransferase 18; EC=2.8.1.1; AltName: Full=Sulfurtransferase 18; Short=AtStr18;	SubName: Full=Uncharacterized protein {ECO:0000313|EnsemblPlants:Bra012056.1-P};	Rhodanese-related sulfurtransferase	GO:0005737,cytoplasm; GO:0004792,thiosulfate sulfurtransferase activity	--
gene-LOC103829629	0.71	1.03	1.65	1.13	0.23	0.44	0.12	0.263333	2.10136	53	77	127	16	32	8	5.94954e-05	0.000313156	up	NC_024801.2	15283111	15285773	+	LOC103829629	--	K15407 queuine tRNA-ribosyltransferase subunit QTRTD1 [EC:2.4.2.29] | (RefSeq) tRNA-guanine transglycosylase (A)	PREDICTED: zinc finger Ran-binding domain-containing protein 2 [Brassica rapa]	--	SubName: Full=Uncharacterized protein {ECO:0000313|EnsemblPlants:Bo4g076770.1};	RNA-binding Ran Zn-finger protein and related proteins	GO:0046872,metal ion binding	Zn-finger in Ran binding protein and others
gene-LOC103829652	0	0.02	0	0.00666667	0.38	0.4	0.15	0.31	-5.53916	0	6	0	86	98	34	6.07019e-08	5.48083e-07	down	NC_024801.2	15445036	15452397	+	LOC103829652	--	--	PREDICTED: uncharacterized protein LOC103829652 [Brassica rapa]	--	SubName: Full=Uncharacterized protein {ECO:0000313|EnsemblPlants:Bra012030.1-P};	--	GO:0016021,integral component of membrane	--
gene-LOC103829657	0.13	0.25	0.25	0.21	0.76	0.71	0.94	0.803333	-1.93561	4	8	8	22	22	27	0.0183905	0.0487645	down	NC_024801.2	27928604	27929417	-	LOC103829657	--	K15448 multifunctional methyltransferase subunit TRM112 | (RefSeq) multifunctional methyltransferase subunit TRM112-like protein At1g78190 (A)	PREDICTED: multifunctional methyltransferase subunit TRM112-like protein At1g78190 [Brassica rapa]	RecName: Full=Multifunctional methyltransferase subunit TRM112 homolog B {ECO:0000305}; AltName: Full=Multifunctional methyltransferase subunit TRM112-like protein At1g78190 {ECO:0000305}; AltName: Full=Protein SMALL ORGAN 2-LIKE {ECO:0000303|PubMed:19929876}; AltName: Full=tRNA methyltransferase 112 homolog B {ECO:0000305}; Short=AtTRM112b {ECO:0000303|PubMed:21653555};	SubName: Full=Uncharacterized protein {ECO:0000313|EnsemblPlants:Bra035017.1-P};	Uncharacterized conserved protein	GO:0018364,peptidyl-glutamine methylation; GO:0070476,rRNA (guanine-N7)-methylation; GO:0030488,tRNA methylation	Trm112p-like protein
gene-LOC103829670	0.06	0.02	0.07	0.05	0	0	0	0	#DIV/0!	14	4	16	0	0	0	0.000630104	0.00261408	up	NC_024801.2	15528061	15534476	-	LOC103829670	--	K19891 glucan endo-1,3-beta-glucosidase 1/2/3 [EC:3.2.1.39] | (RefSeq) hypothetical protein (A)	PREDICTED: glucan endo-1,3-beta-glucosidase 14-like [Brassica rapa]	RecName: Full=Glucan endo-1,3-beta-glucosidase 14; EC=3.2.1.39; AltName: Full=(1->3)-beta-glucan endohydrolase 14; Short=(1->3)-beta-glucanase 14; AltName: Full=Beta-1,3-endoglucanase 14; Short=Beta-1,3-glucanase 14; Flags: Precursor;	SubName: Full=Uncharacterized protein {ECO:0000313|EnsemblPlants:Bra012015.1-P};	--	GO:0046658,anchored component of plasma membrane; GO:0005618,cell wall; GO:0005737,cytoplasm; GO:0005576,extracellular region; GO:0005634,nucleus; GO:0042973,glucan endo-1,3-beta-D-glucosidase activity; GO:0004553,hydrolase activity, hydrolyzing O-glycosyl compounds; GO:0030247,polysaccharide binding; GO:0005975,carbohydrate metabolic process; GO:0071555,cell wall organization; GO:0006952,defense…	Tetraspanin family
gene-LOC103829678	0.26	0.18	0.11	0.183333	0.62	0.25	0.51	0.46	-1.32716	91	62	38	196	86	158	0.0127967	0.0359069	down	NC_024801.2	15564958	15573827	-	LOC103829678	--	K08654 proprotein convertase subtilisin/kexin type 5 [EC:3.4.21.-] | (RefSeq) uncharacterized protein LOC104445957 (A)	PREDICTED: uncharacterized protein LOC103829678 [Brassica rapa]	--	SubName: Full=Uncharacterized protein {ECO:0000313|EnsemblPlants:Bo4g074300.1};	--	--	C1 domain
gene-LOC103829679	2.27	1.59	1.79	1.88333	4.33	4.67	4.72	4.57333	-1.27996	703	489	568	1226	1416	1318	7.5569e-09	7.6942e-08	down	NC_024801.2	15582425	15590365	-	LOC103829679	--	K20624 12-hydroxyjasmonoyl-L-amino acid 12-hydroxylase / fatty acid hydroxylase [EC:1.14.14.49] | (RefSeq) cytochrome P450 94C1 (A)	PREDICTED: cytochrome P450 94C1 [Brassica rapa]	RecName: Full=Cytochrome P450 94C1 {ECO:0000305}; EC=1.14.14.49 {ECO:0000269|PubMed:22215670, ECO:0000269|PubMed:26164240}; AltName: Full=12-hydroxyjasmonoyl-L-amino acid 12-hydroxylase {ECO:0000303|PubMed:22215670};	SubName: Full=Uncharacterized protein {ECO:0000313|EnsemblPlants:Bra012006.1-P};	Cytochrome P450 CYP4/CYP19/CYP26 subfamilies	GO:0005789,endoplasmic reticulum membrane; GO:0016021,integral component of membrane; GO:0043231,intracellular membrane-bounded organelle; GO:0018685,alkane 1-monooxygenase activity; GO:0020037,heme binding; GO:0005506,iron ion binding; GO:0009611,response to wounding	Cytochrome P450
gene-LOC103829683	5.79	5.93	6.22	5.98	0.41	1.07	0.63	0.703333	3.08786	672	683	741	44	122	66	2.20197e-26	1.08134e-24	up	NC_024801.2	15596916	15600145	+	LOC103829683	--	K19748 RAB6-interacting golgin | (RefSeq) hypothetical protein (A)	PREDICTED: uncharacterized protein LOC103829683 [Brassica rapa]	--	SubName: Full=Uncharacterized protein {ECO:0000313|EnsemblPlants:Bo4g074240.1};	--	--	Domain of unknown function (DUF4208)
gene-LOC103829690	89.5	79.6	65.5	78.2	19.42	23.53	36.93	26.6267	1.5543	4640	4100	3487	921	1194	1728	2.75665e-13	4.74151e-12	up	NC_024801.2	15624011	15625417	+	LOC103829690	--	K01213 galacturan 1,4-alpha-galacturonidase [EC:3.2.1.67] | (RefSeq) exopolygalacturonase-like (A)	PREDICTED: uncharacterized protein At4g22758 [Brassica rapa]	RecName: Full=Uncharacterized protein At4g22758;	SubName: Full=Uncharacterized protein {ECO:0000313|EnsemblPlants:Bra011994.1-P};	FOG: PPR repeat	--	--
gene-LOC103829692	0.33	0.23	0.17	0.243333	0.07	0.08	0.07	0.0733333	1.73039	44	30	23	8	10	8	0.00216638	0.00775131	up	NC_024801.2	15637603	15641466	+	LOC103829692	--	K04733 interleukin-1 receptor-associated kinase 4 [EC:2.7.11.1] | (RefSeq) probable L-type lectin-domain containing receptor kinase S.5 (A)	PREDICTED: uncharacterized protein LOC103829692 isoform X1 [Brassica rapa]	--	SubName: Full=Uncharacterized protein {ECO:0000313|EnsemblPlants:Bra011992.1-P};	--	--	PLATZ transcription factor
gene-LOC103829705	0.02	0	0.01	0.01	0.57	0.58	0.6	0.583333	-5.86625	2	0	1	43	47	45	1.38597e-07	1.17661e-06	down	NC_024801.2	15746373	15749341	-	LOC103829705	--	--	PREDICTED: heavy metal-associated isoprenylated plant protein 3 [Brassica rapa]	RecName: Full=Heavy metal-associated isoprenylated plant protein 1 {ECO:0000303|PubMed:21072340, ECO:0000303|PubMed:23368984}; Short=AtHIP01 {ECO:0000303|PubMed:21072340, ECO:0000303|PubMed:23368984}; Flags: Precursor;	SubName: Full=Uncharacterized protein {ECO:0000313|EnsemblPlants:Bra011978.1-P};	Copper chaperone	GO:0005737,cytoplasm; GO:0046914,transition metal ion binding; GO:0046916,cellular transition metal ion homeostasis; GO:0030001,metal ion transport	--
gene-LOC103829711	0.45	0.3	0.64	0.463333	1.57	0.94	1.32	1.27667	-1.46226	63	42	92	200	129	167	0.000940958	0.0037316	down	NC_024801.2	15768513	15772216	+	LOC103829711	--	--	PREDICTED: uncharacterized protein LOC103829711 [Brassica rapa]	--	SubName: Full=Uncharacterized protein {ECO:0000313|EnsemblPlants:Bo4g071870.1};	--	--	Protein of unknown function (DUF1635)
gene-LOC103829715	11.32	9.04	8.83	9.73	2.34	2.04	4.77	3.05	1.67363	1239	983	992	234	218	471	5.55833e-10	6.53914e-09	up	NC_024801.2	15797548	15800355	+	LOC103829715	--	K23480 zinc finger protein 362/384 | (RefSeq) zinc finger protein ZAT5 (A)	PREDICTED: zinc finger protein ZAT5 [Brassica rapa]	RecName: Full=Zinc finger protein ZAT5;	SubName: Full=Uncharacterized protein {ECO:0000313|EnsemblPlants:Bra011970.1-P};	FOG: Zn-finger	GO:0005634,nucleus; GO:0003700,DNA-binding transcription factor activity; GO:0046872,metal ion binding; GO:0043565,sequence-specific DNA binding; GO:0006355,regulation of transcription, DNA-templated; GO:0006351,transcription, DNA-templated	Zinc ribbon domain
gene-LOC103829717	0.18	0.05	0.13	0.12	0.34	0.18	0.52	0.346667	-1.53051	64	16	48	111	62	166	0.0167194	0.0450515	down	NC_024801.2	15802387	15812384	+	LOC103829717	--	K01674 carbonic anhydrase [EC:4.2.1.1] | (RefSeq) alpha carbonic anhydrase 2-like (A)	PREDICTED: alpha carbonic anhydrase 2 [Brassica rapa]	RecName: Full=Alpha carbonic anhydrase 7; Short=AtaCA7; Short=AtalphaCA7; EC=4.2.1.1; AltName: Full=Alpha carbonate dehydratase 7; Flags: Precursor;	SubName: Full=Uncharacterized protein {ECO:0000313|EnsemblPlants:Bra011969.1-P};	Carbonic anhydrase	GO:0009570,chloroplast stroma; GO:0004089,carbonate dehydratase activity; GO:0008270,zinc ion binding; GO:0006730,one-carbon metabolic process	Eukaryotic-type carbonic anhydrase
gene-LOC103829720	1.84	2.3	1.73	1.95667	5.17	7.29	6.61	6.35667	-1.69987	143	177	138	367	554	463	2.80592e-10	3.42092e-09	down	NC_024801.2	15823452	15827079	+	LOC103829720	--	K04733 interleukin-1 receptor-associated kinase 4 [EC:2.7.11.1] | (RefSeq) receptor-like serine/threonine-protein kinase NCRK (A)	PREDICTED: receptor-like serine/threonine-protein kinase NCRK [Brassica rapa]	RecName: Full=Receptor-like serine/threonine-protein kinase NCRK; EC=2.7.11.1; Flags: Precursor;	SubName: Full=Uncharacterized protein {ECO:0000313|EnsemblPlants:Bra011965.1-P};	Serine/threonine protein kinase	GO:0012505,endomembrane system; GO:0005768,endosome; GO:0010008,endosome membrane; GO:0016021,integral component of membrane; GO:0031902,late endosome membrane; GO:0005886,plasma membrane; GO:0005524,ATP binding; GO:0051020,GTPase binding; GO:0004675,transmembrane receptor protein serine/threonine kinase activity; GO:0007166,cell surface receptor signaling pathway; GO:0006468,protein phosphorylat…	Protein tyrosine kinase
gene-LOC103829727	2.97	1.37	1.25	1.86333	0.23	0.53	0.4	0.386667	2.26872	196	90	85	14	34	24	6.37011e-07	4.83937e-06	up	NC_024801.2	15876957	15879239	+	LOC103829727	--	K15285 solute carrier family 35, member E3 | (RefSeq) UDP-xylose transporter 1-like (A)	PREDICTED: uncharacterized membrane protein At1g06890 [Brassica rapa]	RecName: Full=UDP-xylose transporter 1 {ECO:0000312|EMBL:AKA88212.1};	SubName: Full=BnaA07g37530D protein {ECO:0000313|EMBL:CDY72071.1};	Glucose-6-phosphate/phosphate and phosphoenolpyruvate/phosphate antiporter	GO:0005783,endoplasmic reticulum; GO:0005789,endoplasmic reticulum membrane; GO:0005794,Golgi apparatus; GO:0000139,Golgi membrane; GO:0016021,integral component of membrane; GO:0015297,antiporter activity; GO:0005464,UDP-xylose transmembrane transporter activity; GO:0008643,carbohydrate transport; GO:0015790,UDP-xylose transmembrane transport	Nucleotide-sugar transporter
gene-LOC103829733	5.22	6.93	6.2	6.11667	2.04	2.02	3.84	2.63333	1.21586	578	762	705	207	219	384	3.49933e-07	2.78027e-06	up	NC_024795.2	18342451	18345291	+	LOC103829733	--	K08332 vacuolar protein 8 | (RefSeq) hypothetical protein (A)	PREDICTED: U-box domain-containing protein 19 [Brassica rapa]	RecName: Full=U-box domain-containing protein 19; EC=2.3.2.27; AltName: Full=Plant U-box protein 19; AltName: Full=RING-type E3 ubiquitin transferase PUB19 {ECO:0000305};	RecName: Full=RING-type E3 ubiquitin transferase {ECO:0000256|SAAS:SAAS00702733}; EC=2.3.2.27 {ECO:0000256|SAAS:SAAS00702733};	FOG: Armadillo/beta-catenin-like repeats	GO:0005737,cytoplasm; GO:0005634,nucleus; GO:0004842,ubiquitin-protein transferase activity; GO:0010029,regulation of seed germination	RING-type zinc-finger
gene-LOC103829748	0.21	0.22	0.15	0.193333	0.64	0.69	0.68	0.67	-1.79307	91	92	66	248	286	261	1.61864e-09	1.7999e-08	down	NC_024801.2	16006650	16018318	-	LOC103829748	--	K02725 20S proteasome subunit alpha 6 [EC:3.4.25.1] | (RefSeq) proteasome subunit alpha type-1-like (A)	PREDICTED: LOB domain-containing protein 11-like [Brassica rapa]	RecName: Full=LOB domain-containing protein 11; AltName: Full=ASYMMETRIC LEAVES 2-like protein 7; Short=AS2-like protein 7;	SubName: Full=Uncharacterized protein {ECO:0000313|EnsemblPlants:Bra011942.1-P};	--	--	GDP/GTP exchange factor Sec2p
gene-LOC103829752	1.2	0.9	1.15	1.08333	2.5	2.42	5.54	3.48667	-1.68637	86	64	84	163	169	357	0.000112597	0.000557983	down	NC_024801.2	16060529	16063302	-	LOC103829752	--	K09284 AP2-like factor, euAP2 lineage | (RefSeq) ethylene-responsive transcription factor RAP2-7-like isoform X1 (A)	PREDICTED: ethylene-responsive transcription factor RAP2-7 isoform X2 [Brassica rapa]	RecName: Full=Ethylene-responsive transcription factor RAP2-7; AltName: Full=Protein RELATED TO APETALA2 7; AltName: Full=Protein TARGET OF EAT 1;	SubName: Full=Uncharacterized protein {ECO:0000313|EnsemblPlants:Bra011939.1-P};	--	GO:0005634,nucleus; GO:0003677,DNA binding; GO:0003700,DNA-binding transcription factor activity; GO:0009873,ethylene-activated signaling pathway; GO:0007275,multicellular organism development; GO:0006351,transcription, DNA-templated	--
gene-LOC103829755	2.62	3.09	2.94	2.88333	7.58	6.53	7.9	7.33667	-1.34739	269	315	310	712	657	733	4.94821e-10	5.87375e-09	down	NC_024801.2	16103298	16105933	-	LOC103829755	--	K15397 3-ketoacyl-CoA synthase [EC:2.3.1.199] | (RefSeq) 3-ketoacyl-CoA synthase 12-like (A)	PREDICTED: 3-ketoacyl-CoA synthase 12-like [Brassica rapa]	RecName: Full=3-ketoacyl-CoA synthase 12 {ECO:0000303|PubMed:18465198}; Short=KCS-12 {ECO:0000303|PubMed:18465198}; EC=2.3.1.199 {ECO:0000305}; AltName: Full=Very long-chain fatty acid condensing enzyme 12 {ECO:0000303|PubMed:18465198}; Short=VLCFA condensing enzyme 12 {ECO:0000303|PubMed:18465198}; Flags: Precursor;	RecName: Full=3-ketoacyl-CoA synthase {ECO:0000256|PIRNR:PIRNR036417}; EC=2.3.1.- {ECO:0000256|PIRNR:PIRNR036417};	--	GO:0005783,endoplasmic reticulum; GO:0016020,membrane; GO:0102336,3-oxo-arachidoyl-CoA synthase activity; GO:0102337,3-oxo-cerotoyl-CoA synthase activity; GO:0102338,3-oxo-lignoceronyl-CoA synthase activity; GO:0102756,very-long-chain 3-ketoacyl-CoA synthase activity; GO:0006633,fatty acid biosynthetic process	Chalcone and stilbene synthases, C-terminal domain
gene-LOC103829766	5.86	5.36	5.06	5.42667	1.28	2.96	3.01	2.41667	1.16705	354	322	314	71	175	164	2.63907e-05	0.000148609	up	NC_024801.2	16184883	16187456	-	LOC103829766	--	K08678 UDP-glucuronate decarboxylase [EC:4.1.1.35] | (RefSeq) UDP-glucuronic acid decarboxylase 6-like (A)	hypothetical protein POPTR_008G053100v3 [Populus trichocarpa]	RecName: Full=UDP-glucuronic acid decarboxylase 6; EC=4.1.1.35; AltName: Full=UDP-XYL synthase 6; AltName: Full=UDP-glucuronate decarboxylase 6; Short=UGD; Short=UXS-6;	SubName: Full=Uncharacterized protein {ECO:0000313|EMBL:EYU25870.1}; Flags: Fragment;	dTDP-glucose 4-6-dehydratase/UDP-glucuronic acid decarboxylase	GO:0005737,cytoplasm; GO:0005886,plasma membrane; GO:0070403,NAD+ binding; GO:0048040,UDP-glucuronate decarboxylase activity; GO:0042732,D-xylose metabolic process; GO:0033320,UDP-D-xylose biosynthetic process	GDP-mannose 4,6 dehydratase
gene-LOC103829768	0	0	0	0	0.12	0.02	0.07	0.07	0	0	0	0	18	4	10	0.00148957	0.00560053	down	NC_024801.2	16194082	16199397	-	LOC103829768	--	--	PREDICTED: uncharacterized protein LOC103829768 [Brassica rapa]	--	SubName: Full=Uncharacterized protein {ECO:0000313|EnsemblPlants:Bra011926.1-P};	--	GO:0016021,integral component of membrane	Aromatic acid exporter family member 1
gene-LOC103829776	0.1	0.19	0.66	0.316667	3.12	2.96	1.16	2.41333	-2.92999	48	85	312	1312	1332	483	0.00191864	0.00697584	down	NC_024795.2	18383417	18406631	+	LOC103829776	--	K05391 cyclic nucleotide gated channel, plant | (RefSeq) cyclic nucleotide-gated ion channel 11-like (A)	PREDICTED: cyclic nucleotide-gated ion channel 11-like [Brassica rapa]	RecName: Full=Cyclic nucleotide-gated ion channel 11; AltName: Full=Cyclic nucleotide- and calmodulin-regulated ion channel 11;	SubName: Full=Uncharacterized protein {ECO:0000313|EnsemblPlants:Bra031515.1-P};	K+-channel ERG and related proteins, contain PAS/PAC sensor domain	GO:0005887,integral component of plasma membrane; GO:0005516,calmodulin binding; GO:0030552,cAMP binding; GO:0030553,cGMP binding; GO:0005249,voltage-gated potassium channel activity; GO:0006952,defense response; GO:0042391,regulation of membrane potential; GO:0009617,response to bacterium; GO:0009620,response to fungus	Ion transport protein
gene-LOC103829784	7.98	12.17	13.12	11.09	33.15	35.28	34.76	34.3967	-1.63301	427	647	721	1623	1848	1679	1.33384e-11	1.90036e-10	down	NC_024799.2	9595581	9597258	+	LOC103829784	--	K08869 aarF domain-containing kinase | (RefSeq) putative aarF domain-containing protein kinase 1 (A)	PREDICTED: putative methyltransferase DDB_G0268948 [Brassica rapa]	--	SubName: Full=Uncharacterized protein {ECO:0000313|EnsemblPlants:Bra011916.1-P};	Methyltransferase	GO:0016021,integral component of membrane; GO:0008168,methyltransferase activity; GO:0009651,response to salt stress	Methyltransferase small domain
gene-LOC103829786	0.15	0.17	0.09	0.136667	1.15	2.15	1.67	1.65667	-3.59955	24	28	16	172	345	248	5.46629e-19	1.58325e-17	down	NC_024795.2	18410894	18415462	+	LOC103829786	--	K15188 cyclin T | (RefSeq) cyclin-T1-2-like (A)	PREDICTED: cyclin-T1-2-like [Brassica rapa]	RecName: Full=Cyclin-T1-2; Short=CycT1;2;	SubName: Full=Uncharacterized protein {ECO:0000313|EnsemblPlants:Bra031514.1-P};	CDK9 kinase-activating protein cyclin T	GO:0000307,cyclin-dependent protein kinase holoenzyme complex; GO:0005634,nucleus; GO:0016538,cyclin-dependent protein serine/threonine kinase regulator activity; GO:0007049,cell cycle; GO:0051301,cell division; GO:0045737,positive regulation of cyclin-dependent protein serine/threonine kinase activity; GO:1901409,positive regulation of phosphorylation of RNA polymerase II C-terminal domain; GO:0…	Cyclin, N-terminal domain
gene-LOC103829796	48.13	42.96	40.88	43.99	23.5	21.16	21.51	22.0567	0.995961	1227	1088	1070	548	528	495	1.58679e-13	2.79574e-12	up	NC_024799.2	9659793	9660446	-	LOC103829796	--	--	PREDICTED: uncharacterized protein LOC103829796 [Brassica rapa]	--	SubName: Full=Uncharacterized protein {ECO:0000313|EnsemblPlants:Bra011907.1-P};	--	GO:0005773,vacuole	Protein of unknown function, DUF538
gene-LOC103829797	0.04	0.11	0.02	0.0566667	0.69	0.67	0.28	0.546667	-3.27009	12	34	8	200	209	80	6.25597e-08	5.63617e-07	down	NC_024795.2	18433647	18441857	+	LOC103829797	--	--	PREDICTED: uncharacterized protein LOC103829797 [Brassica rapa]	RecName: Full=Zinc finger protein CONSTANS-LIKE 12;	SubName: Full=Uncharacterized protein {ECO:0000313|EnsemblPlants:Bra031512.1-P};	--	GO:0005634,nucleus; GO:0003700,DNA-binding transcription factor activity; GO:0008270,zinc ion binding; GO:0006355,regulation of transcription, DNA-templated	--
gene-LOC103829821	0	0	0	0	0.05	0.05	0.05	0.05	0	0	0	0	8	10	8	0.00310535	0.0106055	down	NC_024801.2	12570414	12576140	-	LOC103829821	--	--	--	--	--	--	--	--
gene-LOC103829822	0.33	0.34	0.24	0.303333	2.79	4.14	5.13	4.02	-3.72822	53	54	40	413	655	748	7.03907e-33	4.98936e-31	down	NC_024801.2	12578178	12583912	-	LOC103829822	--	--	BnaA07g09140D [Brassica napus]	--	SubName: Full=BnaA07g09140D protein {ECO:0000313|EMBL:CDY40286.1};	Uncharacterized conserved protein	GO:0016021,integral component of membrane	--
gene-LOC103829823	0.01	0.03	0.02	0.02	0.08	0.24	0.12	0.146667	-2.87447	2	6	4	15	48	23	0.00150363	0.00564532	down	NC_024801.2	12598798	12604138	+	LOC103829823	--	K01873 valyl-tRNA synthetase [EC:6.1.1.9] | (RefSeq) valine--tRNA ligase, mitochondrial 1-like (A)	PREDICTED: valine--tRNA ligase, mitochondrial 1-like [Brassica rapa]	RecName: Full=Valine--tRNA ligase, mitochondrial 1 {ECO:0000305}; EC=6.1.1.9 {ECO:0000305}; AltName: Full=AtSYV1 {ECO:0000303|PubMed:10583378}; AltName: Full=Protein TWIN 2 {ECO:0000305}; AltName: Full=Valyl-tRNA synthetase {ECO:0000305}; Short=ValRS {ECO:0000305}; Flags: Precursor;	SubName: Full=Uncharacterized protein {ECO:0000313|EnsemblPlants:Bra012420.1-P};	Valyl-tRNA synthetase	GO:0009507,chloroplast; GO:0005829,cytosol; GO:0005739,mitochondrion; GO:0002161,aminoacyl-tRNA editing activity; GO:0005524,ATP binding; GO:0004832,valine-tRNA ligase activity; GO:0009793,embryo development ending in seed dormancy; GO:0006438,valyl-tRNA aminoacylation	Valyl tRNA synthetase tRNA binding arm
gene-LOC103829831	0.06	0.01	0.03	0.0333333	2.24	2.56	3.48	2.76	-6.37156	14	2	8	456	558	699	6.85454e-47	8.66888e-45	down	NC_024801.2	12749261	12755583	-	LOC103829831	--	K14638 solute carrier family 15 (peptide/histidine transporter), member 3/4 | (RefSeq) protein NRT1/ PTR FAMILY 2.13-like (A)	BnaA07g09690D [Brassica napus]	RecName: Full=Protein NRT1/ PTR FAMILY 2.12; Short=AtNPF2.12; AltName: Full=Nitrate transporter 1.6;	SubName: Full=BnaA07g09690D protein {ECO:0000313|EMBL:CDY25813.1};	H+/oligopeptide symporter	GO:0016021,integral component of membrane; GO:0005886,plasma membrane; GO:0080054,low-affinity nitrate transmembrane transporter activity; GO:0015293,symporter activity; GO:0043562,cellular response to nitrogen levels; GO:0009793,embryo development ending in seed dormancy; GO:0042128,nitrate assimilation; GO:0015706,nitrate transport; GO:0006857,oligopeptide transport; GO:0048316,seed development…	--
gene-LOC103829836	0.04	0.2	0.04	0.0933333	0.37	0.55	0.27	0.396667	-2.08746	8	38	8	63	101	46	0.00630192	0.0196044	down	NC_024801.2	12863062	12868553	+	LOC103829836	--	--	PREDICTED: UPF0725 protein At1g23970-like isoform X1 [Brassica rapa]	RecName: Full=UPF0725 protein At1g23970;	SubName: Full=Uncharacterized protein {ECO:0000313|EnsemblPlants:Bra012395.1-P};	--	--	Protein MS5
gene-LOC103829842	3.94	1.47	1.85	2.42	0	0.25	0	0.0833333	4.85997	81	30	39	0	5	0	6.3389e-07	4.81764e-06	up	NC_024801.2	13174405	13175053	-	LOC103829842	--	--	--	--	--	--	--	--
gene-LOC103829848	0.03	0	0	0.01	0.15	0.2	0.22	0.19	-4.24793	2	0	0	10	14	14	0.00624116	0.0194531	down	NC_024795.2	18534924	18536968	+	LOC103829848	--	--	--	--	--	--	--	--
gene-LOC103829869	0.74	0.2	1.03	0.656667	0	0.15	0.11	0.0866667	2.92161	30	8	43	0	6	4	0.00279991	0.00969143	up	NC_024801.2	14065402	14066765	+	LOC103829869	--	--	uncharacterized protein LOC106358239 [Brassica napus]	--	SubName: Full=Uncharacterized protein {ECO:0000313|EnsemblPlants:Bra012222.1-P};	Uncharacterized conserved protein	--	Transport and Golgi organisation 2
gene-LOC103829878	0.01	0.01	0	0.00666667	0.34	0.54	0.71	0.53	-6.31288	2	2	0	54	93	112	2.16568e-11	3.01569e-10	down	NC_024801.2	14631525	14636723	+	LOC103829878	--	K14570 RNA exonuclease 1 [EC:3.1.-.-] | (RefSeq) small RNA degrading nuclease 3-like (A)	PREDICTED: small RNA degrading nuclease 3-like [Brassica rapa]	RecName: Full=Small RNA degrading nuclease 3; EC=3.1.-.-;	SubName: Full=Small RNA degrading nuclease 3 {ECO:0000313|EMBL:JAU89346.1};	3'-5' exonuclease	GO:0016592,mediator complex; GO:0004527,exonuclease activity; GO:0003723,RNA binding; GO:0006355,regulation of transcription, DNA-templated; GO:0006351,transcription, DNA-templated	3' exoribonuclease, RNase T-like
gene-LOC103829889	0	0.06	0	0.02	0.33	0.87	1.08	0.76	-5.24793	0	2	0	10	28	32	0.000289111	0.00130425	down	--	--	--	--	--	--	--
gene-LOC103829902	0	0.04	0.05	0.03	0.4	0.3	0.16	0.286667	-3.25634	0	2	3	20	16	8	0.0114786	0.0327432	down	NC_024801.2	15606416	15608368	-	LOC103829902	--	K11975 E3 ubiquitin-protein ligase RNF144 [EC:2.3.2.31] | (RefSeq) zinc finger family protein (A)	PREDICTED: probable E3 ubiquitin-protein ligase RNF144A [Brassica rapa]	RecName: Full=ATP-dependent RNA helicase DEAH12, chloroplastic; EC=3.6.4.13; Flags: Precursor;	RecName: Full=RING-type E3 ubiquitin transferase {ECO:0000256|SAAS:SAAS00970528}; EC=2.3.2.27 {ECO:0000256|SAAS:SAAS00970528};	Predicted E3 ubiquitin ligase	GO:0009507,chloroplast; GO:0005737,cytoplasm; GO:0005730,nucleolus; GO:0005524,ATP binding; GO:0004004,ATP-dependent RNA helicase activity; GO:0046872,metal ion binding; GO:0003723,RNA binding; GO:0006396,RNA processing	--
gene-LOC103829903	1.42	1.8	1.8	1.67333	0.56	0.12	0.06	0.246667	2.76209	50	63	65	18	4	2	4.83497e-05	0.000258731	up	NC_024801.2	15644121	15645024	+	LOC103829903	--	K10664 E3 ubiquitin-protein ligase ATL6/9/15/31/42/55 [EC:2.3.2.27] | (RefSeq) RING-H2 finger protein ATL57 (A)	PREDICTED: LOW QUALITY PROTEIN: RING-H2 finger protein ATL57, partial [Brassica rapa]	RecName: Full=RING-H2 finger protein ATL57; EC=2.3.2.27 {ECO:0000305}; AltName: Full=RING-type E3 ubiquitin transferase ATL57 {ECO:0000305};	SubName: Full=Uncharacterized protein {ECO:0000313|EnsemblPlants:Bra011991.1-P};	FOG: Predicted E3 ubiquitin ligase	GO:0016021,integral component of membrane; GO:0046872,metal ion binding; GO:0061630,ubiquitin protein ligase activity; GO:0043161,proteasome-mediated ubiquitin-dependent protein catabolic process	Putative adherens-junction anchoring region of AbLIM
gene-LOC103829915	10.84	9.83	7.6	9.42333	4.92	4.78	6.07	5.25667	0.842089	665	599	479	276	287	336	1.37077e-06	9.80459e-06	up	NC_024795.2	18599242	18601626	-	LOC103829915	--	K19042 E3 ubiquitin-protein ligase BOI and related proteins [EC:2.3.2.27] | (RefSeq) BOI-related E3 ubiquitin-protein ligase 1 (A)	PREDICTED: BOI-related E3 ubiquitin-protein ligase 1 [Brassica rapa]	RecName: Full=Probable BOI-related E3 ubiquitin-protein ligase 3; EC=2.3.2.27 {ECO:0000250|UniProtKB:Q9FHE4}; AltName: Full=RING-type E3 ubiquitin transferase BRG3 {ECO:0000305};	SubName: Full=Uncharacterized protein {ECO:0000313|EnsemblPlants:Bra031495.1-P};	Predicted E3 ubiquitin ligase	GO:0005634,nucleus; GO:0046872,metal ion binding; GO:0016740,transferase activity; GO:0006952,defense response; GO:0043161,proteasome-mediated ubiquitin-dependent protein catabolic process; GO:0043067,regulation of programmed cell death	Prokaryotic RING finger family 4
gene-LOC103829924	0.05	0.07	0.04	0.0533333	0.77	0.79	0.61	0.723333	-3.76155	18	27	14	270	297	212	1.23292e-24	5.50548e-23	down	NC_024801.2	17423618	17434147	+	LOC103829924	--	K20617 cytochrome P450 family 71 subfamily A | (RefSeq) cytochrome P450 71B5-like (A)	PREDICTED: cytochrome P450 71B5 [Brassica rapa]	RecName: Full=Cytochrome P450 71B5; EC=1.14.-.-;	SubName: Full=Uncharacterized protein {ECO:0000313|EnsemblPlants:Bra003129.1-P};	Cytochrome P450 CYP2 subfamily	GO:0016021,integral component of membrane; GO:0016020,membrane; GO:0020037,heme binding; GO:0005506,iron ion binding; GO:0016709,oxidoreductase activity, acting on paired donors, with incorporation or reduction of molecular oxygen, NAD(P)H as one donor, and incorporation of one atom of oxygen; GO:0071369,cellular response to ethylene stimulus; GO:0071281,cellular response to iron ion; GO:0071732,…	Cytochrome P450
gene-LOC103829925	2.25	3.07	2.3	2.54	8.35	10.33	9.83	9.50333	-1.90361	120	163	126	408	540	474	1.15491e-13	2.06537e-12	down	NC_024801.2	17438585	17440353	-	LOC103829925	--	K21554 CREB3 regulatory factor | (RefSeq) B3 domain-containing transcription factor VRN1-like (A)	BnaAnng24200D [Brassica napus]	RecName: Full=B3 domain-containing protein REM20; AltName: Full=Protein REPRODUCTIVE MERISTEM 20;	SubName: Full=BnaAnng24200D protein {ECO:0000313|EMBL:CDY67388.1};	--	GO:0005634,nucleus; GO:0003677,DNA binding; GO:0006355,regulation of transcription, DNA-templated; GO:0006351,transcription, DNA-templated	--
gene-LOC103829930	0.26	0.26	0.29	0.27	0.72	0.76	1.34	0.94	-1.7997	74	74	83	186	208	340	1.0714e-06	7.7962e-06	down	NC_024801.2	17452629	17461548	-	LOC103829930	--	K06966 uncharacterized protein | (RefSeq) cytokinin riboside 5'-monophosphate phosphoribohydrolase LOG4-like isoform X1 (A)	Cytokinin riboside 5'-monophosphate phosphoribohydrolase LOG7 [Glycine soja]	RecName: Full=Cytokinin riboside 5'-monophosphate phosphoribohydrolase LOG4; EC=3.2.2.n1; AltName: Full=Protein LONELY GUY 4;	SubName: Full=Cytokinin riboside 5'-monophosphate phosphoribohydrolase LOG7 {ECO:0000313|EMBL:KHN09096.1};	--	GO:0005829,cytosol; GO:0005634,nucleus; GO:0016787,hydrolase activity; GO:0009691,cytokinin biosynthetic process	Possible lysine decarboxylase
gene-LOC103829945	22.6	18.72	23.13	21.4833	59.69	49.83	57.64	55.72	-1.37498	570	469	599	1377	1230	1312	2.34312e-11	3.25175e-10	down	NC_024801.2	17517595	17518241	+	LOC103829945	--	K11252 histone H2B | (RefSeq) histone H2B.8 (A)	histone H2B.8 [Brassica napus]	RecName: Full=Histone H2B.4; AltName: Full=HTB5;	RecName: Full=Histone H2B {ECO:0000256|RuleBase:RU000451};	Histone H2B	GO:0000786,nucleosome; GO:0005634,nucleus; GO:0003677,DNA binding; GO:0046982,protein heterodimerization activity	Transcription initiation factor TFIID subunit A
gene-LOC103829948	0.7	0.61	0.33	0.546667	0.11	0.19	0.19	0.163333	1.74284	146	127	70	22	38	35	7.27716e-06	4.55891e-05	up	NC_024801.2	17523434	17534317	-	LOC103829948	--	--	BnaA07g37760D [Brassica napus]	RecName: Full=Cation/H(+) antiporter 20; AltName: Full=Protein CATION/H+ EXCHANGER 20; Short=AtCHX20;	SubName: Full=BnaA07g37760D protein {ECO:0000313|EMBL:CDY70299.1};	Predicted K+/H+-antiporter	GO:0012505,endomembrane system; GO:0005783,endoplasmic reticulum; GO:0016021,integral component of membrane; GO:0015299,solute:proton antiporter activity; GO:0030007,cellular potassium ion homeostasis; GO:0015672,monovalent inorganic cation transport; GO:0006813,potassium ion transport; GO:0006623,protein targeting to vacuole; GO:0006885,regulation of pH; GO:0030104,water homeostasis	Sodium/hydrogen exchanger family
gene-LOC103829957	303.57	318.24	428.36	350.057	152.44	156.9	286.68	198.673	0.81719	5680	5916	8230	2609	2873	4841	6.71449e-05	0.00034914	up	NC_024801.2	17569629	17570865	-	LOC103829957	--	--	PREDICTED: universal stress protein YxiE-like [Brassica oleracea var. oleracea]	RecName: Full=Universal stress protein PHOS34 {ECO:0000303|PubMed:12644671}; AltName: Full=Phosphorylated protein of 34 kDa {ECO:0000303|PubMed:18285339}; Short=AtPHOS34 {ECO:0000303|PubMed:18285339}; Flags: Precursor;	SubName: Full=Uncharacterized protein {ECO:0000313|EnsemblPlants:Bo6g067750.1};	--	GO:0009507,chloroplast; GO:0005524,ATP binding; GO:0002238,response to molecule of fungal origin; GO:0006950,response to stress	--
gene-LOC103829962	0.2	0.36	0.04	0.2	0.81	0.85	0.68	0.78	-1.96347	33	58	7	120	135	100	0.00289044	0.00996741	down	NC_024801.2	17599632	17604428	-	LOC103829962	--	--	PREDICTED: uncharacterized protein LOC103829962 [Brassica rapa]	--	SubName: Full=Uncharacterized protein {ECO:0000313|EnsemblPlants:Bra003168.1-P};	--	--	A-kinase anchor protein 2 C-terminus
gene-LOC103829963	18.44	15.38	17.42	17.08	7.12	6.61	4.53	6.08667	1.48858	997	826	967	352	350	221	5.18647e-14	9.6684e-13	up	NC_024801.2	17604668	17606054	+	LOC103829963	--	--	PREDICTED: uncharacterized protein LOC103829963 [Brassica rapa]	--	SubName: Full=Uncharacterized protein {ECO:0000313|EnsemblPlants:Bra003169.1-P};	--	GO:0016021,integral component of membrane; GO:0030246,carbohydrate binding	Legume lectin domain
gene-LOC103829966	43.19	37.11	44.53	41.61	24.7	23.16	18.72	22.1933	0.906804	2214	1890	2344	1158	1162	866	5.4245e-10	6.39596e-09	up	NC_024801.2	17606642	17609008	+	LOC103829966	--	K15103 solute carrier family 25 (mitochondrial uncoupling protein), member 8/9 | (RefSeq) mitochondrial uncoupling protein 1 (A)	PREDICTED: mitochondrial uncoupling protein 1 [Brassica rapa]	RecName: Full=Mitochondrial uncoupling protein 1; Short=AtPUMP1;	SubName: Full=Uncharacterized protein {ECO:0000313|EnsemblPlants:Bra003170.1-P};	Mitochondrial fatty acid anion carrier protein/Uncoupling protein	GO:0009507,chloroplast; GO:0016021,integral component of membrane; GO:0005743,mitochondrial inner membrane; GO:0005739,mitochondrion; GO:0009506,plasmodesma; GO:0005774,vacuolar membrane; GO:0017077,oxidative phosphorylation uncoupler activity; GO:1990542,mitochondrial transmembrane transport; GO:0006839,mitochondrial transport; GO:0009853,photorespiration	Mitochondrial carrier protein
gene-LOC103829972	1.92	2.74	2.01	2.22333	8.15	7.72	9.31	8.39333	-1.91652	128	181	137	496	503	559	3.88337e-14	7.29817e-13	down	NC_024801.2	17654844	17659257	+	LOC103829972	--	K09285 AP2-like factor, ANT lineage | (RefSeq) AP2-like ethylene-responsive transcription factor At1g16060 (A)	PREDICTED: ethylene-responsive transcription factor WRI1-like [Brassica rapa]	RecName: Full=Ethylene-responsive transcription factor WRI1; AltName: Full=Protein ACTIVATOR OF SPORAMIN::LUC 1; AltName: Full=Protein WRINKLED 1;	SubName: Full=Uncharacterized protein {ECO:0000313|EnsemblPlants:Bra003178.1-P};	--	GO:0005634,nucleus; GO:0003677,DNA binding; GO:0003700,DNA-binding transcription factor activity; GO:0009873,ethylene-activated signaling pathway; GO:0008610,lipid biosynthetic process; GO:0006629,lipid metabolic process; GO:0007275,multicellular organism development; GO:1901959,positive regulation of cutin biosynthetic process; GO:0006109,regulation of carbohydrate metabolic process; GO:0006110,…	AP2 domain
gene-LOC103829977	0.23	0.97	0.45	0.55	5.97	3.59	3.69	4.41667	-3.00545	14	58	28	328	211	200	2.25304e-09	2.4638e-08	down	NC_024801.2	17675752	17677379	-	LOC103829977	--	K22889 trichothecene 3-O-acetyltransferase [EC:2.3.1.-] | (RefSeq) uncharacterized acetyltransferase At3g50280-like (A)	PREDICTED: uncharacterized acetyltransferase At3g50280-like isoform X2 [Brassica rapa]	RecName: Full=Uncharacterized acetyltransferase At3g50280; EC=2.3.1.-;	SubName: Full=Uncharacterized protein {ECO:0000313|EnsemblPlants:Bra003184.1-P};	--	GO:0016747,transferase activity, transferring acyl groups other than amino-acyl groups	Transferase family
gene-LOC103830008	14.3	14.41	7.24	11.9833	3.55	1.64	3.41	2.86667	2.06358	1454	1456	756	330	163	313	1.19144e-11	1.70405e-10	up	NC_024801.2	17834585	17837626	-	LOC103830008	--	K05681 ATP-binding cassette, subfamily G (WHITE), member 2 | (RefSeq) ABC transporter G family member 6-like (A)	PREDICTED: ABC transporter G family member 18-like [Brassica rapa]	RecName: Full=ABC transporter G family member 18; Short=ABC transporter ABCG.18; Short=AtABCG18; AltName: Full=Probable white-brown complex homolog protein 18; Short=AtWBC18;	SubName: Full=Uncharacterized protein {ECO:0000313|EnsemblPlants:Bra003208.1-P};	Transporter, ABC superfamily (Breast cancer resistance protein)	GO:0016021,integral component of membrane; GO:0005886,plasma membrane; GO:0005524,ATP binding; GO:0042626,ATPase activity, coupled to transmembrane movement of substances	AAA ATPase domain
gene-LOC103830009	0	0.12	0.08	0.0666667	1.44	0.97	0.26	0.89	-3.73877	0	8	6	91	66	16	0.000100444	0.000503844	down	NC_024795.2	18641899	18644085	-	LOC103830009	--	K05275 pyridoxine 4-dehydrogenase [EC:1.1.1.65] | (RefSeq) pyridoxal reductase-like (A)	probable aldo-keto reductase 6 [Brassica napus]	RecName: Full=Probable aldo-keto reductase 6; EC=1.1.1.-;	SubName: Full=Uncharacterized protein {ECO:0000313|EnsemblPlants:Bra031485.1-P};	Voltage-gated shaker-like K+ channel, subunit beta/KCNAB	GO:0016491,oxidoreductase activity	Aldo/keto reductase family
gene-LOC103830018	0	0	0.05	0.0166667	0.29	0.57	0.51	0.456667	-4.7761	0	0	4	20	42	35	5.05618e-05	0.000269904	down	NC_024801.2	17897938	17900026	-	LOC103830018	--	--	PREDICTED: AT-hook motif nuclear-localized protein 15-like isoform X1 [Brassica rapa]	RecName: Full=AT-hook motif nuclear-localized protein 15 {ECO:0000312|EMBL:FAA00286.1}; AltName: Full=AT-hook protein of GA feedback 2 {ECO:0000303|PubMed:17277098};	RecName: Full=AT-hook motif nuclear-localized protein {ECO:0000256|PIRNR:PIRNR016021};	--	GO:0005634,nucleus; GO:0003680,AT DNA binding; GO:0003700,DNA-binding transcription factor activity; GO:0045087,innate immune response; GO:0045824,negative regulation of innate immune response; GO:0006351,transcription, DNA-templated	Plants and Prokaryotes Conserved (PCC) domain
gene-LOC103830025	1.94	1.28	1.3	1.50667	0.08	0.07	0.06	0.07	4.42786	958	630	660	38	36	26	9.32538e-58	1.72188e-55	up	NC_024801.2	17930149	17944323	+	LOC103830025	--	--	--	--	--	--	--	--
gene-LOC103830027	1.63	1.4	1.95	1.66	0.55	0.36	0.37	0.426667	1.96	140	119	172	43	30	29	1.83889e-09	2.02833e-08	up	NC_024801.2	17954273	17957804	+	LOC103830027	--	--	PREDICTED: uncharacterized protein LOC103830027 [Brassica rapa]	--	SubName: Full=Uncharacterized protein {ECO:0000313|EnsemblPlants:Bra003222.1-P};	--	GO:0016021,integral component of membrane	Cholesterol-capturing domain
gene-LOC103830028	2.35	2.44	3.82	2.87	0.48	0.1	0.65	0.41	2.80735	201	208	336	38	8	50	4.2021e-09	4.43116e-08	up	NC_024801.2	17958047	17960879	+	LOC103830028	--	K23339 protein yippee-like 5 | (RefSeq) hypothetical protein (A)	PREDICTED: protein yippee-like At3g55890 [Brassica rapa]	RecName: Full=Protein yippee-like At3g55890;	RecName: Full=Protein yippee-like {ECO:0000256|RuleBase:RU110713};	Predicted Yippee-type zinc-binding protein	GO:0046872,metal ion binding	C-terminal domain of RIG-I
gene-LOC103830030	1.54	1.48	0.88	1.3	3.16	3.26	3.5	3.30667	-1.34687	109	104	64	204	225	223	0.000124635	0.000612134	down	NC_024801.2	17973621	17976157	+	LOC103830030	--	K16573 gamma-tubulin complex component 6 | (RefSeq) uncharacterized LOC103722329 (A)	PREDICTED: protein ESKIMO 1 [Brassica rapa]	RecName: Full=Protein ESKIMO 1; AltName: Full=Protein trichome birefringence-like 29;	SubName: Full=Uncharacterized protein {ECO:0000313|EnsemblPlants:Bo6g069900.1};	--	GO:0005794,Golgi apparatus; GO:0000139,Golgi membrane; GO:0016021,integral component of membrane; GO:0016413,O-acetyltransferase activity; GO:1990538,xylan O-acetyltransferase activity; GO:0045893,positive regulation of transcription, DNA-templated; GO:0009409,response to cold; GO:0050826,response to freezing; GO:0045492,xylan biosynthetic process	PMR5 N terminal Domain
gene-LOC103830043	0.01	0	0	0.00333333	0.72	0.96	1.61	1.09667	-8.36194	2	0	0	123	176	271	2.85529e-13	4.90433e-12	down	NC_024801.2	18014099	18018964	-	LOC103830043	--	K10523 speckle-type POZ protein | (RefSeq) putative BTB/POZ domain-containing protein At2g40440 (A)	PREDICTED: putative BTB/POZ domain-containing protein At2g40440 [Brassica rapa]	RecName: Full=Putative BTB/POZ domain-containing protein At2g40440;	SubName: Full=BnaC06g15820D protein {ECO:0000313|EMBL:CDY32004.1};	Speckle-type POZ protein SPOP and related proteins with TRAF, MATH and BTB/POZ domains	GO:0005737,cytoplasm; GO:0019005,SCF ubiquitin ligase complex; GO:0031625,ubiquitin protein ligase binding; GO:0043161,proteasome-mediated ubiquitin-dependent protein catabolic process; GO:0042787,NA; GO:0030162,regulation of proteolysis	BTB/POZ domain
gene-LOC103830045	8.96	6.13	15.46	10.1833	3.64	4.5	3.89	4.01	1.34454	250	170	443	93	123	98	1.66158e-05	9.73202e-05	up	NC_024801.2	18019471	18020673	-	LOC103830045	--	K07213 copper chaperone | (RefSeq) copper transport protein CCH (A)	PREDICTED: copper transport protein CCH [Brassica rapa]	RecName: Full=Copper transport protein CCH; AltName: Full=Copper chaperone CCH;	SubName: Full=Uncharacterized protein {ECO:0000313|EnsemblPlants:Bra003234.1-P};	Copper chaperone	GO:0048046,apoplast; GO:0009507,chloroplast; GO:0016531,copper chaperone activity; GO:0019904,protein domain specific binding; GO:0046914,transition metal ion binding; GO:0006878,cellular copper ion homeostasis; GO:0006825,copper ion transport; GO:0046686,response to cadmium ion; GO:0009651,response to salt stress	--
gene-LOC103830048	13.96	16.53	14.49	14.9933	6.43	5.73	7.24	6.46667	1.21323	408	480	435	172	164	191	1.01969e-11	1.46808e-10	up	NC_024801.2	18027931	18029014	-	LOC103830048	--	--	PREDICTED: uncharacterized protein LOC103830048 [Brassica rapa]	--	SubName: Full=Uncharacterized protein {ECO:0000313|EnsemblPlants:Bra003236.1-P};	--	--	--
gene-LOC103830051	0	0.05	0	0.0166667	0.27	0.4	0.13	0.266667	-4	0	6	0	30	48	14	0.00106683	0.00416898	down	NC_024801.2	18035110	18038283	-	LOC103830051	--	K12844 U4/U6 small nuclear ribonucleoprotein PRP31 | (RefSeq) hypothetical protein (A)	PREDICTED: probable F-box protein At3g56670 [Brassica rapa]	RecName: Full=Putative F-box protein At1g32420;	SubName: Full=Uncharacterized protein {ECO:0000313|EnsemblPlants:Bra003238.1-P};	--	--	F-box associated
gene-LOC103830054	0	0	0	0	0.11	0.07	0.05	0.0766667	0	0	0	0	18	12	8	0.00037828	0.00165889	down	NC_024795.2	18688357	18693110	+	LOC103830054	--	K06911 uncharacterized protein | (RefSeq) F-box/LRR-repeat protein At3g59200-like isoform X1 (A)	PREDICTED: F-box/LRR-repeat protein At3g58980 [Brassica rapa]	RecName: Full=F-box/LRR-repeat protein At3g62440;	SubName: Full=BnaCnng77860D protein {ECO:0000313|EMBL:CDY72479.1};	--	GO:0009901,anther dehiscence	F-box-like
gene-LOC103830058	0	0	0.01	0.00333333	0.6	1.17	0.48	0.75	-7.81378	0	0	2	71	149	56	1.80299e-09	1.99051e-08	down	NC_024801.2	18084924	18088834	+	LOC103830058	--	--	PREDICTED: uncharacterized protein LOC103830058 isoform X1 [Brassica rapa]	RecName: Full=Protein FEZ; AltName: Full=NAC domain-containing protein 9; Short=ANAC009;	SubName: Full=Uncharacterized protein {ECO:0000313|EnsemblPlants:Bra003244.1-P};	--	GO:0005634,nucleus; GO:0003677,DNA binding; GO:0003700,DNA-binding transcription factor activity; GO:0045770,positive regulation of asymmetric cell division; GO:0009733,response to auxin; GO:0048829,root cap development; GO:0048103,somatic stem cell division; GO:0006351,transcription, DNA-templated	No apical meristem (NAM) protein
gene-LOC103830065	5.38	9.77	3.8	6.31667	15.38	13.04	19.88	16.1	-1.34983	178	321	129	465	422	593	0.000712491	0.00291347	down	NC_024801.2	18148660	18150918	-	LOC103830065	--	--	PREDICTED: sigma factor binding protein 1, chloroplastic-like isoform X2 [Brassica rapa]	RecName: Full=Sigma factor binding protein 1, chloroplastic; Short=AtsibI; Short=Sigma factor binding protein I; AltName: Full=SigA binding protein; AltName: Full=VQ motif-containing protein 23 {ECO:0000303|PubMed:22535423}; Short=AtVQ23 {ECO:0000303|PubMed:22535423}; Flags: Precursor;	SubName: Full=Uncharacterized protein {ECO:0000313|EnsemblPlants:Bo6g072330.1};	--	GO:0009507,chloroplast; GO:0005634,nucleus; GO:0071482,cellular response to light stimulus; GO:0009816,defense response to bacterium, incompatible interaction; GO:0051091,positive regulation of DNA-binding transcription factor activity	--
gene-LOC103830081	0.27	0.09	0.2	0.186667	0.79	1.2	0.96	0.983333	-2.39722	32	11	25	86	140	103	3.23974e-06	2.17291e-05	down	NC_024801.2	18218010	18222359	-	LOC103830081	--	K14788 ribosome biogenesis protein ENP2 | (RefSeq) nucleolar protein 10-like (A)	PREDICTED: nucleolar protein 10-like [Brassica rapa]	--	SubName: Full=Uncharacterized protein {ECO:0000313|EnsemblPlants:Bra003262.1-P};	WD40 repeat protein	GO:0005634,nucleus	--
gene-LOC103830082	76.27	78.02	110.81	88.3667	17.22	16.44	9.04	14.2333	2.63423	3859	3922	5757	797	814	413	1.55863e-26	7.76768e-25	up	NC_024801.2	18222646	18224758	-	LOC103830082	--	K21407 adipocyte plasma membrane-associated protein | (RefSeq) protein STRICTOSIDINE SYNTHASE-LIKE 9-like (A)	PREDICTED: protein STRICTOSIDINE SYNTHASE-LIKE 9-like [Brassica rapa]	RecName: Full=Protein STRICTOSIDINE SYNTHASE-LIKE 9 {ECO:0000303|PubMed:10777701}; Short=AtSSL9 {ECO:0000303|PubMed:10777701}; AltName: Full=Strictosidine synthase 6 {ECO:0000303|PubMed:19121120}; Short=AtSS6 {ECO:0000303|PubMed:19121120}; Flags: Precursor;	SubName: Full=Uncharacterized protein {ECO:0000313|EnsemblPlants:Bra003263.1-P};	Predicted alkaloid synthase/Surface mucin Hemomucin	GO:0005783,endoplasmic reticulum; GO:0016020,membrane; GO:0005773,vacuole; GO:0016788,hydrolase activity, acting on ester bonds; GO:0009058,biosynthetic process	--
gene-LOC103830086	3.42	3.42	2.91	3.25	1.27	1.01	2.13	1.47	1.14462	335	333	293	114	97	188	8.66382e-06	5.34848e-05	up	NC_024801.2	18257637	18260948	+	LOC103830086	--	K14508 regulatory protein NPR1 | (RefSeq) regulatory protein NPR6-like (A)	PREDICTED: regulatory protein NPR6-like isoform X1 [Brassica rapa]	RecName: Full=Regulatory protein NPR6; AltName: Full=BTB/POZ domain-containing protein NPR6; AltName: Full=Protein BLADE-ON-PETIOLE 1;	SubName: Full=Uncharacterized protein {ECO:0000313|EnsemblPlants:Bra003268.1-P};	FOG: Ankyrin repeat	GO:0005737,cytoplasm; GO:0005634,nucleus; GO:0019005,SCF ubiquitin ligase complex; GO:0031625,ubiquitin protein ligase binding; GO:0010434,bract formation; GO:0010582,floral meristem determinacy; GO:0010227,floral organ abscission; GO:0048439,flower morphogenesis; GO:0009864,induced systemic resistance, jasmonic acid mediated signaling pathway; GO:0009965,leaf morphogenesis; GO:0010022,meristem d…	Ankyrin repeat
gene-LOC103830088	10.83	16.95	22.65	16.81	44.17	45.24	34.36	41.2567	-1.29531	817	1271	1755	3049	3341	2340	2.88795e-05	0.000161345	down	NC_024801.2	18265355	18267290	-	LOC103830088	--	K11131 H/ACA ribonucleoprotein complex subunit 4 [EC:5.4.99.-] | (RefSeq) H/ACA ribonucleoprotein complex subunit 4 (A)	PREDICTED: H/ACA ribonucleoprotein complex subunit 4 [Brassica rapa]	RecName: Full=H/ACA ribonucleoprotein complex subunit 4; EC=5.4.99.-; AltName: Full=CBF5 homolog; AltName: Full=Dyskerin; AltName: Full=Nopp-140-associated protein of 57 kDa homolog; Short=AtNAP57; AltName: Full=Nucleolar protein NAP57 homolog;	SubName: Full=Uncharacterized protein {ECO:0000313|EnsemblPlants:Bra003270.1-P};	Pseudouridine synthase	GO:0031429,box H/ACA snoRNP complex; GO:0005829,cytosol; GO:0005730,nucleolus; GO:0009506,plasmodesma; GO:0009982,pseudouridine synthase activity; GO:0003723,RNA binding; GO:0000495,box H/ACA snoRNA 3'-end processing; GO:1990481,mRNA pseudouridine synthesis; GO:0031118,rRNA pseudouridine synthesis; GO:0031120,snRNA pseudouridine synthesis	PUA domain
gene-LOC103830095	0.63	0.42	1.39	0.813333	2.21	1.87	2.19	2.09	-1.36158	39	26	89	126	114	123	0.0126668	0.0356101	down	NC_024801.2	18307272	18309695	+	LOC103830095	--	K09260 MADS-box transcription enhancer factor 2A | (RefSeq) agamous-like MADS-box protein AGL18 (A)	PREDICTED: agamous-like MADS-box protein AGL18 [Brassica rapa]	RecName: Full=Agamous-like MADS-box protein AGL18;	SubName: Full=Uncharacterized protein {ECO:0000313|EnsemblPlants:Bo6g072840.1};	MADS box transcription factor	GO:0005634,nucleus; GO:0003700,DNA-binding transcription factor activity; GO:0046983,protein dimerization activity; GO:0000977,RNA polymerase II regulatory region sequence-specific DNA binding; GO:0009908,flower development; GO:0009910,negative regulation of flower development; GO:0048577,negative regulation of short-day photoperiodism, flowering; GO:0009555,pollen development; GO:0045944,positiv…	K-box region
gene-LOC103830100	0.1	0	0	0.0333333	4.66	5.45	5.25	5.12	-7.26303	18	0	0	752	941	836	0.000416859	0.00180768	down	NC_024801.2	18326049	18330659	+	LOC103830100	--	K19891 glucan endo-1,3-beta-glucosidase 1/2/3 [EC:3.2.1.39] | (RefSeq) glucan endo-1,3-beta-glucosidase 3 (A)	PREDICTED: glucan endo-1,3-beta-glucosidase 12-like [Brassica rapa]	RecName: Full=Glucan endo-1,3-beta-glucosidase 12; EC=3.2.1.39; AltName: Full=(1->3)-beta-glucan endohydrolase 12; Short=(1->3)-beta-glucanase 12; AltName: Full=Beta-1,3-endoglucanase 12; Short=Beta-1,3-glucanase 12; Flags: Precursor;	SubName: Full=Uncharacterized protein {ECO:0000313|EnsemblPlants:Bra003281.1-P};	--	GO:0031225,anchored component of membrane; GO:0046658,anchored component of plasma membrane; GO:0005618,cell wall; GO:0005576,extracellular region; GO:0042973,glucan endo-1,3-beta-D-glucosidase activity; GO:0004553,hydrolase activity, hydrolyzing O-glycosyl compounds; GO:0030247,polysaccharide binding; GO:0005975,carbohydrate metabolic process; GO:0071555,cell wall organization; GO:0006952,defens…	Glycosyl hydrolases family 17
gene-LOC103830105	2.9	3.34	2.83	3.02333	0	0	0	0	#DIV/0!	237	271	237	0	0	0	5.50947e-18	1.46902e-16	up	NC_024801.2	18344740	18347853	-	LOC103830105	--	K01184 polygalacturonase [EC:3.2.1.15] | (RefSeq) polygalacturonase ADPG1 precursor (A)	polygalacturonase ADPG1 precursor [Brassica napus]	RecName: Full=Polygalacturonase ADPG1; Short=AtADPG1; Short=PG ADPG1; EC=3.2.1.15; AltName: Full=Pectinase ADPG1; AltName: Full=Protein ARABIDOPSIS DEHISCENCE ZONE POLYGALACTURONASE 1; Flags: Precursor;	SubName: Full=Uncharacterized protein {ECO:0000313|EnsemblPlants:Bra003286.1-P};	--	GO:0005618,cell wall; GO:0005737,cytoplasm; GO:0005576,extracellular region; GO:0004650,polygalacturonase activity; GO:0009901,anther dehiscence; GO:0005975,carbohydrate metabolic process; GO:0009830,cell wall modification involved in abscission; GO:0010047,fruit dehiscence	Glycosyl hydrolases family 28
gene-LOC103830106	0.23	0.11	0.14	0.16	0.44	0.48	0.49	0.47	-1.55459	22	10	14	38	44	42	0.0168787	0.0453716	down	NC_024801.2	18342167	18344586	+	LOC103830106	--	--	PREDICTED: uncharacterized protein LOC103830106 [Brassica rapa]	--	SubName: Full=Uncharacterized protein {ECO:0000313|EnsemblPlants:Bra003285.1-P};	--	GO:0016021,integral component of membrane	--
gene-LOC103830116	0	0.03	0	0.01	1.68	1.88	0.8	1.45333	-7.18322	0	2	0	100	120	47	1.93681e-09	2.1306e-08	down	NC_024801.2	18406526	18408198	-	LOC103830116	--	K03006 DNA-directed RNA polymerase II subunit RPB1 [EC:2.7.7.6] | (RefSeq) early nodulin-like protein 2 (A)	PREDICTED: early nodulin-20-like [Brassica rapa]	RecName: Full=Mavicyanin;	SubName: Full=Uncharacterized protein {ECO:0000313|EnsemblPlants:Bra003293.1-P};	--	GO:0009055,electron transfer activity; GO:0046872,metal ion binding	Plastocyanin-like domain
gene-LOC103830117	0.02	0.07	0.02	0.0366667	0.25	0.21	0.08	0.18	-2.29546	4	17	4	55	48	18	0.00636832	0.0197859	down	NC_024801.2	18408923	18417660	+	LOC103830117	--	K02999 DNA-directed RNA polymerase I subunit RPA1 [EC:2.7.7.6] | (RefSeq) DNA-directed RNA polymerase I subunit 1-like (A)	PREDICTED: DNA-directed RNA polymerase I subunit 1-like [Brassica rapa]	RecName: Full=DNA-directed RNA polymerase I subunit 1 {ECO:0000305}; AltName: Full=DNA-directed RNA polymerase I subunit RPA1 {ECO:0000305}; Short=DNA polymerase I subunit A1 {ECO:0000305}; EC=2.7.7.6 {ECO:0000305}; AltName: Full=Nuclear RNA polymerase A1 {ECO:0000312|EMBL:AEE79684.1};	RecName: Full=DNA-directed RNA polymerase subunit {ECO:0000256|RuleBase:RU004279}; EC=2.7.7.6 {ECO:0000256|RuleBase:RU004279};	RNA polymerase I, large subunit	GO:0005736,RNA polymerase I complex; GO:0005634,nucleus; GO:0009506,plasmodesma; GO:0003677,DNA binding; GO:0003899,DNA-directed 5'-3' RNA polymerase activity; GO:0008270,zinc ion binding; GO:0042254,ribosome biogenesis; GO:0006360,transcription by RNA polymerase I	BUD22
gene-LOC103830121	19.59	18.03	11.34	16.32	5.5	4.91	5.37	5.26	1.63351	1757	1607	1044	451	431	435	8.85744e-16	1.92636e-14	up	NC_024801.2	18444654	18448927	-	LOC103830121	--	--	PREDICTED: transcription factor bHLH60-like [Brassica rapa]	RecName: Full=Transcription factor bHLH60; AltName: Full=Basic helix-loop-helix protein 60; Short=AtbHLH60; Short=bHLH 60; AltName: Full=Transcription factor EN 91; AltName: Full=bHLH transcription factor bHLH060;	SubName: Full=Uncharacterized protein {ECO:0000313|EnsemblPlants:Bra003300.1-P};	--	GO:0005634,nucleus; GO:0003677,DNA binding; GO:0003700,DNA-binding transcription factor activity; GO:0046983,protein dimerization activity; GO:0006355,regulation of transcription, DNA-templated; GO:0006351,transcription, DNA-templated	--
gene-LOC103830140	8.14	8.86	4.96	7.32	4.41	4.96	2.65	4.00667	0.869441	476	515	298	236	284	140	0.000710971	0.0029079	up	NC_024801.2	18550695	18553038	-	LOC103830140	--	K04374 cyclic AMP-dependent transcription factor ATF-4 | (RAP-DB) Os01g0211800; Similar to VirE2-interacting protein VIP1. (A)	basic leucine zipper 61-like [Brassica napus]	RecName: Full=Basic leucine zipper 61 {ECO:0000303|PubMed:11906833}; Short=AtbZIP61 {ECO:0000303|PubMed:11906833}; Short=bZIP protein 61;	SubName: Full=Uncharacterized protein {ECO:0000313|EnsemblPlants:Bra003320.1-P};	--	GO:0005634,nucleus; GO:0003677,DNA binding; GO:0003700,DNA-binding transcription factor activity; GO:0000977,RNA polymerase II regulatory region sequence-specific DNA binding; GO:0045893,positive regulation of transcription, DNA-templated; GO:0006351,transcription, DNA-templated	--
gene-LOC103830145	0.01	0.01	0.01	0.01	0.21	0.3	0.1	0.203333	-4.34577	2	2	2	39	60	18	3.95533e-06	2.60321e-05	down	NC_024801.2	18569854	18577843	+	LOC103830145	--	K10357 myosin V | (RefSeq) myosin-16-like (A)	PREDICTED: myosin-16-like isoform X1 [Brassica rapa]	RecName: Full=Myosin-16; AltName: Full=AtMYA3; AltName: Full=AtMYOS3; AltName: Full=Myosin XI J; Short=AtXIJ;	SubName: Full=Uncharacterized protein {ECO:0000313|EnsemblPlants:Bra003324.1-P};	Myosin class V heavy chain	GO:0016459,myosin complex; GO:0005773,vacuole; GO:0003779,actin binding; GO:0005524,ATP binding; GO:0005516,calmodulin binding; GO:0003774,motor activity; GO:0030048,actin filament-based movement	AAA ATPase domain
gene-LOC103830158	0	0	0	0	0.82	0.96	2.13	1.30333	0	0	0	0	16	20	41	2.22789e-06	1.53611e-05	down	NC_024801.2	18637408	18638799	-	LOC103830158	--	K11838 ubiquitin carboxyl-terminal hydrolase 7 [EC:3.4.19.12] | (RefSeq) ubiquitin carboxyl-terminal hydrolase 12-like (A)	PREDICTED: MATH domain and coiled-coil domain-containing protein At3g58340 [Brassica rapa]	RecName: Full=MATH domain and coiled-coil domain-containing protein At3g58410; AltName: Full=RTM3-like protein At3g58410;	SubName: Full=Uncharacterized protein {ECO:0000313|EnsemblPlants:Bo6g074780.1};	Speckle-type POZ protein SPOP and related proteins with TRAF, MATH and BTB/POZ domains	--	--
gene-LOC103830159	0.12	0.12	0.08	0.106667	1.39	1.44	1.56	1.46333	-3.77808	6	6	4	65	72	72	2.77029e-10	3.38195e-09	down	NC_024801.2	18639310	18640928	-	LOC103830159	--	K03260 translation initiation factor 4G | (RefSeq) eukaryotic translation initiation factor 4G-like isoform X1 (A)	PREDICTED: MATH domain and coiled-coil domain-containing protein At3g58410-like isoform X2 [Brassica rapa]	RecName: Full=MATH domain and coiled-coil domain-containing protein At3g58410; AltName: Full=RTM3-like protein At3g58410;	SubName: Full=Uncharacterized protein {ECO:0000313|EnsemblPlants:Bo6g074810.1};	Speckle-type POZ protein SPOP and related proteins with TRAF, MATH and BTB/POZ domains	--	--
gene-LOC103830167	14.28	13.6	11.43	13.1033	8.23	8.39	5.65	7.42333	0.819795	842	797	692	444	484	301	4.13739e-06	2.71046e-05	up	NC_024795.2	18765483	18768322	-	LOC103830167	--	K14498 serine/threonine-protein kinase SRK2 [EC:2.7.11.1] | (RefSeq) serine/threonine-protein kinase SRK2A (A)	PREDICTED: serine/threonine-protein kinase SRK2A [Brassica rapa]	RecName: Full=Serine/threonine-protein kinase SRK2B; EC=2.7.11.1; AltName: Full=OST1-kinase-like 6; AltName: Full=SNF1-related kinase 2.10; Short=SnRK2.10;	SubName: Full=Sucrose non-fermenting 1-related protein kinase 2 {ECO:0000313|EMBL:ALO51450.1};	Serine/threonine protein kinase	GO:0005829,cytosol; GO:0005634,nucleus; GO:0005524,ATP binding; GO:0016301,kinase activity; GO:0070300,phosphatidic acid binding; GO:0004672,protein kinase activity; GO:0004674,protein serine/threonine kinase activity; GO:0035556,intracellular signal transduction; GO:0048527,lateral root development; GO:0006970,response to osmotic stress; GO:0009651,response to salt stress	WhiA C-terminal HTH domain
gene-LOC103830172	0.62	0.43	0.37	0.473333	1.06	1.08	1.63	1.25667	-1.40867	96	66	59	151	164	229	0.000339838	0.00150659	down	NC_024801.2	18692186	18703597	-	LOC103830172	--	K04427 mitogen-activated protein kinase kinase kinase 7 [EC:2.7.11.25] | (RefSeq) serine/threonine-protein kinase HT1-like (A)	serine/threonine-protein kinase CTR1-like [Brassica napus]	RecName: Full=Serine/threonine-protein kinase CTR1 {ECO:0000303|PubMed:8431946}; EC=2.7.11.1 {ECO:0000305}; AltName: Full=Protein CONSTITUTIVE TRIPLE RESPONSE1 {ECO:0000303|PubMed:8431946};	SubName: Full=Uncharacterized protein {ECO:0000313|EnsemblPlants:Bra003347.1-P};	Tyrosine kinase specific for activated (GTP-bound) p21cdc42Hs	GO:0005789,endoplasmic reticulum membrane; GO:0005524,ATP binding; GO:0004674,protein serine/threonine kinase activity; GO:0004712,protein serine/threonine/tyrosine kinase activity; GO:0004871,NA; GO:0071281,cellular response to iron ion; GO:0009873,ethylene-activated signaling pathway; GO:0009686,gibberellin biosynthetic process; GO:0010105,negative regulation of ethylene-activated signaling pat…	Protein kinase domain
gene-LOC103830177	2.1	2.14	1.31	1.85	5.32	5.07	4.84	5.07667	-1.45636	313	316	201	725	739	651	5.73775e-08	5.20102e-07	down	NC_024801.2	18712479	18716869	-	LOC103830177	--	--	PREDICTED: uncharacterized protein LOC103830177 [Brassica rapa]	--	SubName: Full=Uncharacterized protein {ECO:0000313|EnsemblPlants:Bra003348.1-P};	--	GO:0005886,plasma membrane; GO:0009574,preprophase band; GO:0000132,establishment of mitotic spindle orientation; GO:0000913,preprophase band assembly	DUF761-associated sequence motif
gene-LOC103830180	7.78	7.02	5.28	6.69333	1.63	1.7	2.85	2.06	1.70008	281	252	196	54	60	93	3.04753e-09	3.27825e-08	up	NC_024801.2	18722166	18723262	-	LOC103830180	--	K11982 E3 ubiquitin-protein ligase RNF115/126 [EC:2.3.2.27] | (RefSeq) uncharacterized protein LOC111317657 isoform X1 (A)	PREDICTED: RING-H2 finger protein ATL52-like [Brassica rapa]	RecName: Full=Probable E3 ubiquitin-protein ligase ATL44 {ECO:0000305}; EC=2.3.2.27 {ECO:0000305}; AltName: Full=RING-H2 finger A3a {ECO:0000303|PubMed:9781696}; AltName: Full=RING-H2 finger protein ATL44 {ECO:0000305}; AltName: Full=RING-H2 zinc finger protein RHA3a {ECO:0000305}; AltName: Full=RING-type E3 ubiquitin transferase ATL44 {ECO:0000305};	SubName: Full=Uncharacterized protein {ECO:0000313|EnsemblPlants:Bra003351.1-P};	FOG: Predicted E3 ubiquitin ligase	GO:0016021,integral component of membrane; GO:0046872,metal ion binding; GO:0061630,ubiquitin protein ligase activity; GO:0043161,proteasome-mediated ubiquitin-dependent protein catabolic process	--
gene-LOC103830183	25.07	26.83	22.12	24.6733	10.79	11.55	12.5	11.6133	1.08717	1298	1380	1176	511	585	584	1.01669e-15	2.19051e-14	up	NC_024801.2	18755122	18759409	+	LOC103830183	--	K09264 MADS-box transcription factor, plant | (RefSeq) agamous-like MADS-box protein AGL1 (A)	PREDICTED: agamous-like MADS-box protein AGL1 [Brassica rapa]	RecName: Full=Agamous-like MADS-box protein AGL1; AltName: Full=Protein SHATTERPROOF 1;	SubName: Full=Uncharacterized protein {ECO:0000313|EnsemblPlants:Bo6g076090.1};	MADS box transcription factor	GO:0005634,nucleus; GO:0003700,DNA-binding transcription factor activity; GO:0046983,protein dimerization activity; GO:0000977,RNA polymerase II regulatory region sequence-specific DNA binding; GO:0009908,flower development; GO:0045944,positive regulation of transcription by RNA polymerase II; GO:0040008,regulation of growth; GO:0006351,transcription, DNA-templated	SRF-type transcription factor (DNA-binding and dimerisation domain)
gene-LOC103830187	0.3	0.39	0.55	0.413333	1.33	1.13	1.56	1.34	-1.69686	14	18	26	56	51	65	0.00245044	0.00864052	down	NC_024801.2	18771157	18772736	-	LOC103830187	--	K10374 tropomyosin 2 | (RefSeq) peroxisomal and mitochondrial division factor 2 (A)	PREDICTED: peroxisomal and mitochondrial division factor 1 [Brassica rapa]	RecName: Full=Peroxisomal and mitochondrial division factor 1 {ECO:0000303|PubMed:22147290};	SubName: Full=Uncharacterized protein {ECO:0000313|EnsemblPlants:Bra003359.1-P};	--	GO:0016021,integral component of membrane; GO:0031966,mitochondrial membrane; GO:0005741,mitochondrial outer membrane; GO:0005739,mitochondrion; GO:0005778,peroxisomal membrane; GO:0005777,peroxisome; GO:0009536,plastid; GO:0042803,protein homodimerization activity; GO:0007005,mitochondrion organization; GO:0007031,peroxisome organization	Uncharacterised protein family (UPF0242) N-terminus
gene-LOC103830188	0	0.06	0.03	0.03	0.7	0.64	0.78	0.706667	-4.558	0	4	2	40	39	44	1.13009e-06	8.20229e-06	down	NC_024801.2	18772518	18774282	-	LOC103830188	--	K06911 uncharacterized protein | (RefSeq) F-box/LRR-repeat protein At3g59200-like isoform X1 (A)	PREDICTED: F-box protein At3g59000-like [Brassica rapa]	RecName: Full=F-box/LRR-repeat protein At1g52650;	SubName: Full=Uncharacterized protein {ECO:0000313|EMBL:ESQ44189.1};	--	--	Leucine Rich Repeat
gene-LOC103830194	1.41	1.12	0.8	1.11	4.28	4.18	4.44	4.3	-1.95378	263	208	153	731	764	748	1.02361e-13	1.84125e-12	down	NC_024801.2	18798529	18803320	+	LOC103830194	--	K22683 aspartyl protease family protein [EC:3.4.23.-] | (RefSeq) aspartic proteinase nepenthesin-2 (A)	PREDICTED: aspartic proteinase nepenthesin-2 [Brassica rapa]	RecName: Full=Aspartyl protease family protein 2 {ECO:0000305}; EC=3.4.23.- {ECO:0000305}; Flags: Precursor;	SubName: Full=Uncharacterized protein {ECO:0000313|EnsemblPlants:Bra003363.1-P};	Aspartyl protease	GO:0016020,membrane; GO:0009505,plant-type cell wall; GO:0004190,aspartic-type endopeptidase activity; GO:0030163,protein catabolic process; GO:0006508,proteolysis; GO:0080167,response to karrikin	Eukaryotic aspartyl protease
gene-LOC103830197	12.45	12.38	8.77	11.2	5.95	5.59	5.91	5.81667	0.945234	2801	2767	2026	1224	1230	1200	2.21266e-10	2.73923e-09	up	NC_024801.2	18807344	18817761	+	LOC103830197	--	K11000 callose synthase [EC:2.4.1.-] | (RefSeq) putative callose synthase 6 (A)	PREDICTED: putative callose synthase 6 [Brassica rapa]	RecName: Full=Putative callose synthase 6; EC=2.4.1.34; AltName: Full=1,3-beta-glucan synthase; AltName: Full=Protein GLUCAN SYNTHASE-LIKE 11;	SubName: Full=Uncharacterized protein {ECO:0000313|EnsemblPlants:Bra003364.1-P};	1,3-beta-glucan synthase/callose synthase catalytic subunit	GO:0000148,1,3-beta-D-glucan synthase complex; GO:0016021,integral component of membrane; GO:0003843,1,3-beta-D-glucan synthase activity; GO:0006075,(1->3)-beta-D-glucan biosynthetic process; GO:0071555,cell wall organization; GO:0008360,regulation of cell shape	Vta1 like
gene-LOC103830202	0	0	0	0	0.06	0.06	0.22	0.113333	0	0	0	0	4	4	14	0.00955993	0.0280568	down	NC_024801.2	18845801	18847780	-	LOC103830202	--	K06911 uncharacterized protein | (RefSeq) F-box/LRR-repeat protein At3g59200-like isoform X1 (A)	PREDICTED: putative F-box protein At1g58310 [Brassica rapa]	RecName: Full=F-box/LRR-repeat protein At3g59210;	SubName: Full=Uncharacterized protein {ECO:0000313|EnsemblPlants:Bo6g076280.1};	--	--	--
gene-LOC103830206	447.83	480.89	318.99	415.903	165.81	142.07	254.31	187.397	1.15015	12726	13577	9308	4310	3951	6522	1.53859e-08	1.49838e-07	up	NC_024795.2	18802605	18803333	+	LOC103830206	--	K02639 ferredoxin | (RefSeq) ferredoxin, leaf L-A (A)	PREDICTED: ferredoxin, leaf L-A [Brassica rapa]	RecName: Full=Ferredoxin-2, chloroplastic; Short=AtFd2; Flags: Precursor;	RecName: Full=Ferredoxin {ECO:0000256|RuleBase:RU364001};	--	GO:0009507,chloroplast; GO:0051537,2 iron, 2 sulfur cluster binding; GO:0009055,electron transfer activity; GO:0046872,metal ion binding; GO:0009643,photosynthetic acclimation; GO:0009767,photosynthetic electron transport chain	2Fe-2S iron-sulfur cluster binding domain
gene-LOC103830216	2.88	4.35	3.8	3.67667	0.84	1.17	0.96	0.99	1.8929	192	288	260	51	76	58	1.7253e-12	2.71353e-11	up	NC_024801.2	18879075	18880784	+	LOC103830216	--	K13448 calcium-binding protein CML | (RefSeq) calmodulin-like protein 4 (A)	PREDICTED: calmodulin-like protein 4 [Brassica rapa]	RecName: Full=Calmodulin-like protein 4;	SubName: Full=Uncharacterized protein {ECO:0000313|EnsemblPlants:Bra003376.1-P};	Calmodulin and related proteins (EF-Hand superfamily)	GO:0012505,endomembrane system; GO:0005509,calcium ion binding	Caleosin related protein
gene-LOC103830217	1.92	2.59	1.46	1.99	15.15	16.38	5.85	12.46	-2.64646	105	141	82	759	878	289	1.36262e-10	1.72922e-09	down	NC_024801.2	18883653	18885383	+	LOC103830217	--	K00847 fructokinase [EC:2.7.1.4] | (RefSeq) probable fructokinase-4 (A)	probable fructokinase-4 [Brassica napus]	RecName: Full=Probable fructokinase-4; EC=2.7.1.4;	SubName: Full=Uncharacterized protein {ECO:0000313|EnsemblPlants:Bra003378.1-P};	Ribokinase	GO:0005829,cytosol; GO:0005524,ATP binding; GO:0008865,fructokinase activity; GO:0006000,fructose metabolic process; GO:0019252,starch biosynthetic process	pfkB family carbohydrate kinase
gene-LOC103830219	5.84	2.91	4.26	4.33667	655.47	610.93	376.11	547.503	-6.98014	354	175	265	36320	36218	20562	1.08895e-130	9.13948e-128	down	NC_024801.2	18887719	18889272	-	LOC103830219	--	K13420 LRR receptor-like serine/threonine-protein kinase FLS2 [EC:2.7.11.1] | (RefSeq) probable LRR receptor-like serine/threonine-protein kinase At3g47570 (A)	PREDICTED: probable LRR receptor-like serine/threonine-protein kinase At4g36180 [Brassica rapa]	RecName: Full=Probable inactive leucine-rich repeat receptor kinase XIAO {ECO:0000305}; Flags: Precursor;	SubName: Full=Uncharacterized protein {ECO:0000313|EnsemblPlants:Bo6g076500.1};	FOG: Leucine rich repeat	GO:0016021,integral component of membrane; GO:0005886,plasma membrane; GO:0005524,ATP binding; GO:0004672,protein kinase activity; GO:0009742,brassinosteroid mediated signaling pathway; GO:0090696,post-embryonic plant organ development	Leucine Rich Repeat
gene-LOC103830224	0.05	0.09	0	0.0466667	0.26	0.59	0.31	0.386667	-3.05063	4	8	0	20	49	24	0.00297852	0.0102339	down	NC_024801.2	18912745	18915526	+	LOC103830224	--	K18400 KAT8 regulatory NSL complex subunit 1 | (RefSeq) hypothetical protein (A)	PREDICTED: uncharacterized protein LOC103830224 [Brassica rapa]	--	SubName: Full=Uncharacterized protein {ECO:0000313|EnsemblPlants:Bra003385.1-P};	--	--	--
gene-LOC103830230	0.04	0.03	0.07	0.0466667	0.13	0.14	0.16	0.143333	-1.61891	19	15	35	57	63	66	0.00622938	0.0194229	down	NC_024801.2	18937567	18952271	+	LOC103830230	--	K14512 mitogen-activated protein kinase 6 [EC:2.7.11.24] | (RefSeq) mitogen-activated protein kinase homolog D5-like (A)	PREDICTED: mitogen-activated protein kinase homolog D5-like [Brassica rapa]	RecName: Full=Mitogen-activated protein kinase homolog D5; EC=2.7.11.24;	SubName: Full=Uncharacterized protein {ECO:0000313|EnsemblPlants:Bra003390.1-P};	Mitogen-activated protein kinase	GO:0005622,intracellular; GO:0005524,ATP binding; GO:0004707,MAP kinase activity; GO:0007049,cell cycle	Haspin like kinase domain
gene-LOC103830233	0.41	0.29	0.32	0.34	1.35	0.76	0.87	0.993333	-1.54674	30	21	24	91	55	58	0.0035763	0.0119911	down	NC_024801.2	18955331	18958600	-	LOC103830233	--	K21434 ankyrin repeat domain-containing protein 2 | (Kazusa) Lj4g3v2689670.2; - (A)	PREDICTED: serine/threonine-protein kinase HT1-like isoform X1 [Brassica rapa]	RecName: Full=Integrin-linked protein kinase 1 {ECO:0000303|PubMed:27208244}; EC=2.7.11.1 {ECO:0000269|PubMed:27208244}; AltName: Full=Ankyrin protein kinase 1 {ECO:0000303|PubMed:12650621};	SubName: Full=Uncharacterized protein {ECO:0000313|EnsemblPlants:Bra003392.1-P};	Tyrosine kinase specific for activated (GTP-bound) p21cdc42Hs	GO:0009898,cytoplasmic side of plasma membrane; GO:0005783,endoplasmic reticulum; GO:0005789,endoplasmic reticulum membrane; GO:0005524,ATP binding; GO:0004672,protein kinase activity; GO:0004674,protein serine/threonine kinase activity; GO:0004712,protein serine/threonine/tyrosine kinase activity; GO:0004871,NA; GO:0045087,innate immune response; GO:0035556,intracellular signal transduction; GO:…	Protein tyrosine kinase
gene-LOC103830235	7.63	7.78	4.81	6.74	2.31	1.32	3.64	2.42333	1.47576	318	322	206	88	54	137	8.42409e-06	5.21531e-05	up	NC_024801.2	18965388	18966583	+	LOC103830235	--	--	PREDICTED: protein AUXIN-REGULATED GENE INVOLVED IN ORGAN SIZE [Brassica rapa]	RecName: Full=Protein AUXIN-REGULATED GENE INVOLVED IN ORGAN SIZE; Short=BrARGOS;	SubName: Full=Uncharacterized protein {ECO:0000313|EnsemblPlants:Bo6g076730.1};	--	GO:0005783,endoplasmic reticulum; GO:0016021,integral component of membrane; GO:0005634,nucleus; GO:0071365,cellular response to auxin stimulus; GO:0007275,multicellular organism development; GO:0008284,positive regulation of cell proliferation; GO:0046622,positive regulation of organ growth	--
gene-LOC103830241	0	0	0	0	1.23	1.59	1.04	1.28667	0	0	0	0	96	132	80	8.89153e-13	1.44841e-11	down	NC_024801.2	18986930	18989110	-	LOC103830241	--	K03094 S-phase kinase-associated protein 1 | (RefSeq) SKP1-like protein 1A (A)	PREDICTED: SKP1-like protein 1A [Brassica rapa]	RecName: Full=SKP1-like protein 11; Short=AtSK11;	SubName: Full=Uncharacterized protein {ECO:0000313|EnsemblPlants:Bra003399.1-P};	SCF ubiquitin ligase, Skp1 component	GO:0005634,nucleus; GO:0016567,protein ubiquitination; GO:0006511,ubiquitin-dependent protein catabolic process	Skp1 family, dimerisation domain
gene-LOC103830244	35.12	31.74	18.67	28.51	15.22	11.52	21	15.9133	0.841232	6947	6238	3793	2755	2231	3750	0.000112183	0.000556228	up	NC_024801.2	19002182	19008676	-	LOC103830244	--	K05665 ATP-binding cassette, subfamily C (CFTR/MRP), member 1 [EC:7.6.2.3] | (RefSeq) putative ABC transporter C family member 15 isoform X1 (A)	PREDICTED: putative ABC transporter C family member 15 isoform X2 [Brassica rapa]	RecName: Full=ABC transporter C family member 9; Short=ABC transporter ABCC.9; Short=AtABCC9; EC=3.6.3.44; AltName: Full=ATP-energized glutathione S-conjugate pump 9; AltName: Full=Glutathione S-conjugate-transporting ATPase 9; AltName: Full=Multidrug resistance-associated protein 9;	SubName: Full=Uncharacterized protein {ECO:0000313|EnsemblPlants:Bra003402.1-P};	Multidrug resistance-associated protein/mitoxantrone resistance protein, ABC superfamily	GO:0016021,integral component of membrane; GO:0000325,plant-type vacuole; GO:0009506,plasmodesma; GO:0005774,vacuolar membrane; GO:0005524,ATP binding; GO:0042626,ATPase activity, coupled to transmembrane movement of substances; GO:0008559,xenobiotic transmembrane transporting ATPase activity; GO:0009624,response to nematode; GO:0055085,transmembrane transport	Helicase HerA, central domain
gene-LOC103830245	1.4	1.18	1.04	1.20667	0.27	0.17	0.53	0.323333	1.89993	157	132	120	28	19	54	1.79741e-06	1.25894e-05	up	NC_024801.2	18997203	19002218	+	LOC103830245	--	K01188 beta-glucosidase [EC:3.2.1.21] | (RefSeq) beta-glucosidase 16-like (A)	PREDICTED: beta-glucosidase 16-like isoform X1 [Brassica rapa]	RecName: Full=Beta-glucosidase 16; Short=AtBGLU16; EC=3.2.1.21; AltName: Full=Protein YELLOW-LEAF-SPECIFIC GENE 1; Flags: Precursor;	SubName: Full=Uncharacterized protein {ECO:0000313|EnsemblPlants:Bra003401.1-P};	Beta-glucosidase, lactase phlorizinhydrolase, and related proteins	GO:0008422,beta-glucosidase activity; GO:0102483,scopolin beta-glucosidase activity; GO:0005975,carbohydrate metabolic process; GO:0019762,glucosinolate catabolic process; GO:0009725,response to hormone; GO:0009651,response to salt stress	Glycosyl hydrolase family 1
gene-LOC103830256	20.98	20.08	14.39	18.4833	10.42	8.25	11.61	10.0933	0.872822	993	944	699	451	382	496	1.16732e-06	8.44259e-06	up	NC_024801.2	19051633	19055104	+	LOC103830256	--	K00344 NADPH2:quinone reductase [EC:1.6.5.5] | (RefSeq) quinone oxidoreductase (A)	PREDICTED: uncharacterized protein LOC103830256 [Brassica rapa]	--	SubName: Full=Uncharacterized protein {ECO:0000313|EnsemblPlants:Bra003411.1-P};	Predicted phosphoglycerate mutase	--	Histidine phosphatase superfamily (branch 1)
gene-LOC103830267	0.63	1.09	0.35	0.69	2.72	4.1	4.8	3.87333	-2.48891	49	84	28	194	312	337	1.9184e-08	1.84587e-07	down	NC_024801.2	19110777	19112773	+	LOC103830267	--	K22534 PR domain zinc finger protein 5 | (RefSeq) zinc finger protein ZAT4-like (A)	PREDICTED: zinc finger protein ZAT9-like [Brassica rapa]	RecName: Full=Zinc finger protein ZAT9;	SubName: Full=Uncharacterized protein {ECO:0000313|EnsemblPlants:Bra003422.1-P};	FOG: Zn-finger	GO:0005634,nucleus; GO:0003700,DNA-binding transcription factor activity; GO:0046872,metal ion binding; GO:0044212,transcription regulatory region DNA binding; GO:0006355,regulation of transcription, DNA-templated; GO:0006351,transcription, DNA-templated	Zinc-finger double domain
gene-LOC103830270	0	0	0	0	0.04	0.21	0.1	0.116667	0	0	0	0	6	37	16	4.9044e-05	0.000262067	down	NC_024801.2	19119522	19124991	+	LOC103830270	--	K14050 geranylgeranyl transferase type-2 subunit alpha [EC:2.5.1.60] | (RefSeq) hypothetical protein (A)	PREDICTED: putative F-box/kelch-repeat protein At4g02310 [Brassica rapa]	RecName: Full=Putative F-box/kelch-repeat protein At4g02310;	SubName: Full=Uncharacterized protein {ECO:0000313|EnsemblPlants:Bra003424.1-P};	FOG: Kelch repeat	--	Kelch motif
gene-LOC103830274	0.45	0.32	0.35	0.373333	1.23	1.11	1.49	1.27667	-1.77385	45	32	36	112	109	134	1.0582e-05	6.44008e-05	down	NC_024801.2	19136053	19138647	+	LOC103830274	--	--	PREDICTED: uncharacterized protein LOC103830274 [Brassica rapa]	--	SubName: Full=Uncharacterized protein {ECO:0000313|EnsemblPlants:Bra003430.1-P};	--	--	--
gene-LOC103830277	0	0	0	0	7.94	7.25	9.81	8.33333	0	0	0	0	430	420	524	1.65965e-20	5.51161e-19	down	NC_024801.2	19140295	19141812	-	LOC103830277	--	K19519 transforming growth factor-beta-induced protein | (RefSeq) fasciclin-like arabinogalactan protein 4 (A)	fasciclin-like arabinogalactan protein 10 [Brassica napus]	RecName: Full=Fasciclin-like arabinogalactan protein 10; Flags: Precursor;	SubName: Full=Uncharacterized protein {ECO:0000313|EnsemblPlants:Bra003432.1-P};	--	GO:0031225,anchored component of membrane; GO:0046658,anchored component of plasma membrane; GO:0005886,plasma membrane	Fasciclin domain
gene-LOC103830280	102.75	100.36	85.02	96.0433	42.25	47.3	66.83	52.1267	0.881664	4530	4396	3849	1704	2041	2659	3.55073e-08	3.30123e-07	up	NC_024801.2	19160396	19162196	-	LOC103830280	--	K13352 peroxin-11B | (RefSeq) hypothetical protein (A)	PREDICTED: peroxisomal membrane protein 11E [Brassica rapa]	RecName: Full=Peroxisomal membrane protein 11E; AltName: Full=Peroxin-11E; Short=AtPEX11e;	SubName: Full=Uncharacterized protein {ECO:0000313|EnsemblPlants:Bra003435.1-P};	Peroxisomal biogenesis protein (peroxin)	GO:0005779,integral component of peroxisomal membrane; GO:0005739,mitochondrion; GO:0005777,peroxisome; GO:0042802,identical protein binding; GO:0007623,circadian rhythm; GO:0016559,peroxisome fission; GO:0007031,peroxisome organization; GO:0044375,regulation of peroxisome size	Peroxisomal biogenesis factor 11 (PEX11)
gene-LOC103830288	1.5	1.33	1.25	1.36	4.07	4.37	3.52	3.98667	-1.55158	212	187	182	527	605	450	6.14185e-11	8.10913e-10	down	NC_024801.2	19192585	19197180	+	LOC103830288	--	K12614 ATP-dependent RNA helicase DDX6/DHH1 [EC:3.6.4.13] | (RefSeq) DEAD-box ATP-dependent RNA helicase 12-like (A)	PREDICTED: DEAD-box ATP-dependent RNA helicase 12-like [Brassica rapa]	RecName: Full=DEAD-box ATP-dependent RNA helicase 12; EC=3.6.4.13;	SubName: Full=Uncharacterized protein {ECO:0000313|EnsemblPlants:Bra003442.1-P};	ATP-dependent RNA helicase	GO:0010494,cytoplasmic stress granule; GO:0005730,nucleolus; GO:0000932,P-body; GO:0005524,ATP binding; GO:0004004,ATP-dependent RNA helicase activity; GO:0003729,mRNA binding; GO:0033962,cytoplasmic mRNA processing body assembly; GO:0006397,mRNA processing; GO:0051028,mRNA transport; GO:0006417,regulation of translation; GO:0010501,RNA secondary structure unwinding	Helicase conserved C-terminal domain
gene-LOC103830289	0.33	0.59	0.43	0.45	3.47	3.43	4.52	3.80667	-3.08053	44	78	58	421	445	542	7.93193e-25	3.61627e-23	down	NC_024801.2	19197834	19201636	+	LOC103830289	--	K09422 transcription factor MYB, plant | (RefSeq) protein ODORANT1-like (A)	PREDICTED: protein ODORANT1-like [Brassica rapa]	RecName: Full=Transcription factor MYB41 {ECO:0000305}; AltName: Full=Myb-related protein 41 {ECO:0000303|PubMed:11597504}; Short=AtMYB41 {ECO:0000303|PubMed:11597504}; AltName: Full=Protein LATE MERISTEM IDENTITY 2;	SubName: Full=Uncharacterized protein {ECO:0000313|EnsemblPlants:Bra003443.1-P};	Transcription factor, Myb superfamily	GO:0005634,nucleus; GO:0003700,DNA-binding transcription factor activity; GO:0000981,DNA-binding transcription factor activity, RNA polymerase II-specific; GO:0043565,sequence-specific DNA binding; GO:0001135,RNA polymerase II transcription regulator recruiting activity; GO:0044212,transcription regulatory region DNA binding; GO:0030154,cell differentiation; GO:0009908,flower development; GO:0009…	Myb-like DNA-binding domain
gene-LOC103830290	4.1	4.69	2.86	3.88333	0.23	0.11	0.28	0.206667	4.23192	553	629	396	28	15	34	1.26268e-38	1.14569e-36	up	NC_024801.2	19201882	19205671	+	LOC103830290	--	K13667 protein glucosyltransferase [EC:2.4.1.-] | (RefSeq) O-glucosyltransferase rumi homolog (A)	PREDICTED: O-glucosyltransferase rumi homolog [Brassica rapa]	--	SubName: Full=Uncharacterized protein {ECO:0000313|EnsemblPlants:Bra003444.1-P};	Endoplasmic reticulum protein EP58, contains filamin rod domain and KDEL motif	GO:0016021,integral component of membrane	Glycosyl transferase family 90
gene-LOC103830292	0.08	0.23	0.04	0.116667	0.73	0.6	0.45	0.593333	-2.34645	15	42	7	123	107	74	0.000327266	0.0014568	down	NC_024801.2	19218422	19223628	-	LOC103830292	--	--	PREDICTED: AT-hook motif nuclear-localized protein 11-like [Brassica rapa]	RecName: Full=AT-hook motif nuclear-localized protein 11 {ECO:0000312|EMBL:FAA00282.1};	SubName: Full=Uncharacterized protein {ECO:0000313|EnsemblPlants:Bra003446.1-P};	--	GO:0005634,nucleus; GO:0003677,DNA binding; GO:0006355,regulation of transcription, DNA-templated; GO:0006351,transcription, DNA-templated	Plants and Prokaryotes Conserved (PCC) domain
gene-LOC103830310	2.75	1.98	1.82	2.18333	0.81	0.89	0.69	0.796667	1.45448	570	408	387	153	180	129	3.79461e-11	5.12176e-10	up	NC_024801.2	19287536	19292915	+	LOC103830310	--	K13145 integrator complex subunit 8 | (RefSeq) hypothetical protein (A)	PREDICTED: F-box/kelch-repeat protein At3g61590-like [Brassica rapa]	RecName: Full=F-box/kelch-repeat protein At3g61590;	SubName: Full=Uncharacterized protein {ECO:0000313|EnsemblPlants:Bra003458.1-P};	--	GO:0004842,ubiquitin-protein transferase activity; GO:0099402,plant organ development	Kelch motif
gene-LOC103830315	6.86	5.04	9.96	7.28667	0.94	2.44	3.88	2.42	1.59025	1059	773	1578	133	369	540	9.58239e-06	5.87138e-05	up	NC_024801.2	19311222	19315389	-	LOC103830315	--	K14496 abscisic acid receptor PYR/PYL family | (RefSeq) abscisic acid receptor PYL9-like (A)	PREDICTED: abscisic acid receptor PYL9-like [Brassica rapa]	RecName: Full=Abscisic acid receptor PYL7; AltName: Full=ABI1-binding protein 7; AltName: Full=PYR1-like protein 7; AltName: Full=Regulatory components of ABA receptor 2;	SubName: Full=Uncharacterized protein {ECO:0000313|EnsemblPlants:Bra003463.1-P};	--	GO:0005737,cytoplasm; GO:0005634,nucleus; GO:0005886,plasma membrane; GO:0010427,abscisic acid binding; GO:0042803,protein homodimerization activity; GO:0004864,protein phosphatase inhibitor activity; GO:0004872,NA; GO:0009738,abscisic acid-activated signaling pathway	Polyketide cyclase / dehydrase and lipid transport
gene-LOC103830320	0	0	0	0	2.29	2.49	3.37	2.71667	0	0	0	0	108	126	157	5.28448e-14	9.84178e-13	down	NC_024801.2	19332851	19335152	-	LOC103830320	--	K14771 U3 small nucleolar RNA-associated protein 19 | (RefSeq) hypothetical protein (A)	PREDICTED: probable F-box protein At3g61730 [Brassica rapa]	RecName: Full=Probable F-box protein At3g61730; AltName: Full=Protein RFM; AltName: Full=Reduced male fertility protein;	SubName: Full=Uncharacterized protein {ECO:0000313|EnsemblPlants:Bra003466.1-P};	--	GO:0005634,nucleus	--
gene-LOC103830323	0.8	0.54	0.69	0.676667	3.78	3.95	4.79	4.17333	-2.62468	92	62	82	398	445	497	3.50553e-22	1.305e-20	down	NC_024801.2	19348820	19353290	-	LOC103830323	--	K01528 dynamin GTPase [EC:3.6.5.5] | (Kazusa) Lj3g3v2442000.2; - (A)	dynamin-related protein 1B-like isoform X2 [Brassica napus]	RecName: Full=Dynamin-related protein 1B; AltName: Full=Dynamin-like protein B;	SubName: Full=Dynamin-related protein 1B {ECO:0000313|EMBL:JAU05334.1}; Flags: Fragment;	Vacuolar sorting protein VPS1, dynamin, and related proteins	GO:0005737,cytoplasm; GO:0005874,microtubule; GO:0005525,GTP binding; GO:0003924,GTPase activity; GO:0008017,microtubule binding; GO:0000266,mitochondrial fission	Dynamin GTPase effector domain
gene-LOC103830329	0.09	0.11	0.27	0.156667	13.61	15.86	12.67	14.0467	-6.48639	8	10	24	1094	1364	1005	4.71755e-82	1.79602e-79	down	NC_024801.2	19368188	19370710	+	LOC103830329	--	K19891 glucan endo-1,3-beta-glucosidase 1/2/3 [EC:3.2.1.39] | (RefSeq) glucan endo-1,3-beta-glucosidase 3-like isoform X1 (A)	PREDICTED: glucan endo-1,3-beta-glucosidase 12 [Brassica rapa]	RecName: Full=Glucan endo-1,3-beta-glucosidase 12; EC=3.2.1.39; AltName: Full=(1->3)-beta-glucan endohydrolase 12; Short=(1->3)-beta-glucanase 12; AltName: Full=Beta-1,3-endoglucanase 12; Short=Beta-1,3-glucanase 12; Flags: Precursor;	SubName: Full=Uncharacterized protein {ECO:0000313|EnsemblPlants:Bra003475.1-P};	--	GO:0031225,anchored component of membrane; GO:0046658,anchored component of plasma membrane; GO:0005618,cell wall; GO:0005576,extracellular region; GO:0042973,glucan endo-1,3-beta-D-glucosidase activity; GO:0004553,hydrolase activity, hydrolyzing O-glycosyl compounds; GO:0030247,polysaccharide binding; GO:0005975,carbohydrate metabolic process; GO:0071555,cell wall organization; GO:0006952,defens…	Glycosyl hydrolases family 17
gene-LOC103830332	0.04	0.08	0.03	0.05	0	0	0	0	#DIV/0!	6	12	4	0	0	0	0.00558309	0.0176688	up	NC_024801.2	19376501	19380842	-	LOC103830332	--	K16296 serine carboxypeptidase-like clade I [EC:3.4.16.-] | (RefSeq) serine carboxypeptidase 1-like isoform X1 (A)	PREDICTED: NAC domain-containing protein 66-like [Brassica rapa]	RecName: Full=NAC domain-containing protein 66; Short=ANAC066; AltName: Full=Protein NAC SECONDARY WALL THICKENING PROMOTING FACTOR 2;	SubName: Full=Uncharacterized protein {ECO:0000313|EnsemblPlants:Bra003478.1-P};	--	GO:0016020,membrane; GO:0005634,nucleus; GO:0003677,DNA binding; GO:0003700,DNA-binding transcription factor activity; GO:0009834,plant-type secondary cell wall biogenesis; GO:0045893,positive regulation of transcription, DNA-templated; GO:0006351,transcription, DNA-templated	--
gene-LOC103830342	0.27	0.76	0.27	0.433333	1.63	1.83	0.9	1.45333	-1.74582	27	76	28	150	180	82	0.0018278	0.00669102	down	NC_024801.2	19432403	19435683	-	LOC103830342	--	K01881 prolyl-tRNA synthetase [EC:6.1.1.15] | (RefSeq) proline--tRNA ligase, cytoplasmic-like (A)	proline--tRNA ligase, cytoplasmic-like [Brassica napus]	RecName: Full=Proline--tRNA ligase, cytoplasmic {ECO:0000305}; EC=6.1.1.15 {ECO:0000305}; AltName: Full=Prolyl-tRNA synthetase {ECO:0000305}; Short=ProRS {ECO:0000305};	SubName: Full=Uncharacterized protein {ECO:0000313|EnsemblPlants:Bra003486.1-P};	Prolyl-tRNA synthetase	GO:0017101,aminoacyl-tRNA synthetase multienzyme complex; GO:0005829,cytosol; GO:0016020,membrane; GO:0009506,plasmodesma; GO:0005524,ATP binding; GO:0004827,proline-tRNA ligase activity; GO:0006433,prolyl-tRNA aminoacylation	gag-polypeptide of LTR copia-type
gene-LOC103830354	0	0	0	0	0.03	0.02	0.38	0.143333	0	0	0	0	4	2	44	0.000678657	0.00279026	down	NC_024801.2	19471269	19474874	+	LOC103830354	--	K07937 ADP-ribosylation factor 1 | (RefSeq) ADP-ribosylation factor-like protein 15 (A)	PREDICTED: DUF724 domain-containing protein 7-like [Brassica rapa]	RecName: Full=DUF724 domain-containing protein 7 {ECO:0000305}; Short=AtDUF7 {ECO:0000303|PubMed:19795213}; AltName: Full=ABAP1-interacting protein 1 {ECO:0000303|PubMed:26538092};	SubName: Full=Uncharacterized protein {ECO:0000313|EnsemblPlants:Bra003496.1-P};	--	GO:0005634,nucleus; GO:0042803,protein homodimerization activity; GO:0009908,flower development; GO:0040008,regulation of growth	Agenet domain
gene-LOC103830362	21.75	18.74	19.88	20.1233	8.56	9.06	12.69	10.1033	0.994038	714	611	670	257	291	376	1.71462e-08	1.65975e-07	up	NC_024801.2	19494193	19495034	+	LOC103830362	--	--	PREDICTED: uncharacterized protein LOC103830362 [Brassica rapa]	--	SubName: Full=Uncharacterized protein {ECO:0000313|EnsemblPlants:Bra003503.1-P};	--	--	--
gene-LOC103830364	0.09	0.17	0	0.0866667	1.82	2.43	2.24	2.16333	-4.64163	6	12	0	117	167	142	1.93904e-13	3.37928e-12	down	NC_024801.2	19499265	19501066	+	LOC103830364	--	K10956 protein transport protein SEC61 subunit alpha | (RefSeq) protein transport protein Sec61 subunit alpha-like (A)	PREDICTED: protein transport protein Sec61 subunit alpha-like [Brassica rapa]	RecName: Full=Protein transport protein Sec61 subunit alpha;	SubName: Full=Uncharacterized protein {ECO:0000313|EnsemblPlants:Bra003505.1-P};	Transport protein Sec61, alpha subunit	GO:0005789,endoplasmic reticulum membrane; GO:0016021,integral component of membrane; GO:0015031,protein transport	Plug domain of Sec61p
gene-LOC103830365	0.1	0	0.03	0.0433333	0.56	0.91	0.84	0.77	-4.15131	6	0	2	31	54	46	5.73937e-06	3.66948e-05	down	NC_024801.2	19502224	19503896	+	LOC103830365	--	K03006 DNA-directed RNA polymerase II subunit RPB1 [EC:2.7.7.6] | (RefSeq) DNA-directed RNA polymerase II subunit RPB1 (A)	proline-rich protein 3-like isoform X1 [Brassica napus]	RecName: Full=Proline-rich protein 3; Short=AtPRP3; Flags: Precursor;	SubName: Full=Uncharacterized protein {ECO:0000313|EnsemblPlants:Bra003506.1-P};	--	GO:0005618,cell wall; GO:0005576,extracellular region; GO:0009506,plasmodesma; GO:0071365,cellular response to auxin stimulus; GO:0072732,cellular response to calcium ion starvation; GO:0071369,cellular response to ethylene stimulus; GO:0010054,trichoblast differentiation	Pollen proteins Ole e I like
gene-LOC103830366	1.61	2.22	2.28	2.03667	4.64	5.78	4.86	5.09333	-1.3224	90	123	131	237	316	245	1.9616e-05	0.0001134	down	NC_024801.2	19504970	19506402	-	LOC103830366	--	K19041 E3 ubiquitin-protein ligase RNF38/44 [EC:2.3.2.27] | (Kazusa) Lj6g3v1468220.1; - (A)	PREDICTED: RING-H2 finger protein ATL5-like [Brassica rapa]	RecName: Full=RING-H2 finger protein ATL5; EC=2.3.2.27 {ECO:0000305}; AltName: Full=RING-type E3 ubiquitin transferase ATL5 {ECO:0000305};	SubName: Full=Uncharacterized protein {ECO:0000313|EnsemblPlants:Bra003507.1-P};	FOG: Predicted E3 ubiquitin ligase	GO:0005769,early endosome; GO:0005798,Golgi-associated vesicle; GO:0016021,integral component of membrane; GO:0016020,membrane; GO:0005886,plasma membrane; GO:0046872,metal ion binding; GO:0061630,ubiquitin protein ligase activity; GO:0071470,cellular response to osmotic stress; GO:0043161,proteasome-mediated ubiquitin-dependent protein catabolic process; GO:0006461,NA; GO:0030100,regulation of e…	zf-RING of BARD1-type protein
gene-LOC103830367	20.14	20.08	21.53	20.5833	11.13	11.56	11.85	11.5133	0.838171	1307	1295	1435	661	734	694	3.18526e-13	5.44324e-12	up	NC_024801.2	19513998	19516312	-	LOC103830367	--	K22991 WD repeat-containing protein 45 | (RefSeq) autophagy-related protein 18a-like (A)	PREDICTED: autophagy-related protein 18a-like [Brassica rapa]	RecName: Full=Autophagy-related protein 18a; Short=AtATG18a; AltName: Full=Protein PEROXISOME UNUSUAL POSITIONING 2 {ECO:0000305};	SubName: Full=Uncharacterized protein {ECO:0000313|EnsemblPlants:Bra003509.1-P};	Uncharacterized conserved protein, contains WD40 repeats	GO:0005829,cytosol; GO:0019898,extrinsic component of membrane; GO:0005634,nucleus; GO:0034045,phagophore assembly site membrane; GO:0005774,vacuolar membrane; GO:0080025,phosphatidylinositol-3,5-bisphosphate binding; GO:0032266,phosphatidylinositol-3-phosphate binding; GO:0006914,autophagy; GO:0000422,autophagy of mitochondrion; GO:0044804,autophagy of nucleus; GO:0050832,defense response to fun…	--
gene-LOC103830371	0.85	0.84	1.11	0.933333	4.02	3.42	3.88	3.77333	-2.01538	58	57	78	251	228	239	4.95263e-11	6.61467e-10	down	NC_024801.2	19519124	19522067	+	LOC103830371	--	K08678 UDP-glucuronate decarboxylase [EC:4.1.1.35] | (RefSeq) UDP-glucuronic acid decarboxylase 2-like (A)	PREDICTED: UDP-glucuronic acid decarboxylase 2-like [Brassica rapa]	RecName: Full=UDP-glucuronic acid decarboxylase 2; EC=4.1.1.35; AltName: Full=UDP-XYL synthase 2; AltName: Full=UDP-glucuronate decarboxylase 2; Short=UGD; Short=UXS-2; AltName: Full=dTDP-glucose 4-6-dehydratase homolog D18;	SubName: Full=Uncharacterized protein {ECO:0000313|EnsemblPlants:Bra003511.1-P};	dTDP-glucose 4-6-dehydratase/UDP-glucuronic acid decarboxylase	GO:0005768,endosome; GO:0005794,Golgi apparatus; GO:0032580,Golgi cisterna membrane; GO:0000139,Golgi membrane; GO:0016021,integral component of membrane; GO:0016020,membrane; GO:0005886,plasma membrane; GO:0005802,trans-Golgi network; GO:0008460,dTDP-glucose 4,6-dehydratase activity; GO:0070403,NAD+ binding; GO:0048040,UDP-glucuronate decarboxylase activity; GO:0042732,D-xylose metabolic process…	Polysaccharide biosynthesis protein
gene-LOC103830377	0.22	0.18	0.27	0.223333	0.01	0.01	0.01	0.01	4.48113	76	62	94	2	2	2	6.25005e-13	1.03455e-11	up	NC_024801.2	19540773	19551522	+	LOC103830377	--	K03676 glutaredoxin 3 | (RefSeq) glutaredoxin-C14-like (A)	PREDICTED: glutaredoxin-C14-like [Brassica rapa]	RecName: Full=Glutaredoxin-C14; Short=AtGrxC14; AltName: Full=Protein ROXY 8;	SubName: Full=Uncharacterized protein {ECO:0000313|EnsemblPlants:Bra003517.1-P};	Glutaredoxin and related proteins	GO:0005737,cytoplasm; GO:0009055,electron transfer activity; GO:0015035,protein disulfide oxidoreductase activity; GO:0045454,cell redox homeostasis	Glutaredoxin
gene-LOC103830382	0.38	0.17	0.36	0.303333	1.53	0.96	1.36	1.28333	-2.08092	85	38	82	314	210	276	1.86058e-07	1.54611e-06	down	NC_024801.2	19571389	19577311	+	LOC103830382	--	K14493 gibberellin receptor GID1 [EC:3.-.-.-] | (RefSeq) gibberellin receptor GID1B-like (A)	PREDICTED: gibberellin receptor GID1B-like [Brassica rapa]	RecName: Full=Gibberellin receptor GID1B; EC=3.-.-.-; AltName: Full=AtCXE14; AltName: Full=Carboxylesterase 14; AltName: Full=GID1-like protein 2; AltName: Full=Protein GA INSENSITIVE DWARF 1B; Short=AtGID1B;	SubName: Full=Uncharacterized protein {ECO:0000313|EnsemblPlants:Bra003520.1-P};	Arylacetamide deacetylase	GO:0005737,cytoplasm; GO:0005634,nucleus; GO:0010331,gibberellin binding; GO:0016787,hydrolase activity; GO:0009056,catabolic process; GO:0048444,floral organ morphogenesis; GO:0048530,fruit morphogenesis; GO:0010476,gibberellin mediated signaling pathway; GO:0010629,negative regulation of gene expression; GO:1905516,positive regulation of fertilization; GO:0009939,positive regulation of gibberel…	Chlorophyllase enzyme
gene-LOC103830387	0.53	0.26	0.32	0.37	135.49	148.79	127.43	137.237	-8.53493	48	23	30	11232	13197	10423	2.66602e-274	1.23067e-270	down	NC_024801.2	19599515	19601839	+	LOC103830387	--	K01051 pectinesterase [EC:3.1.1.11] | (RefSeq) uncharacterized protein LOC106865406 (A)	histidine-rich glycoprotein-like [Brassica napus]	--	SubName: Full=Uncharacterized protein {ECO:0000313|EnsemblPlants:Bra003523.1-P};	--	--	Probable lipid transfer
gene-LOC103830393	18.55	17.83	21.69	19.3567	81.38	90.64	72.18	81.4	-2.0722	3454	3299	4148	13862	16518	12131	3.04096e-31	2.00535e-29	down	NC_024801.2	19626663	19632122	-	LOC103830393	--	K21396 ATP-binding cassette, subfamily G (WHITE), eye pigment precursor transporter | (RefSeq) ABC transporter G family member 41-like (A)	ABC transporter G family member 36 [Brassica napus]	RecName: Full=ABC transporter G family member 36; Short=ABC transporter ABCG.36; Short=AtABCG36; AltName: Full=Pleiotropic drug resistance protein 8; AltName: Full=Protein PENETRATION 3;	SubName: Full=Uncharacterized protein {ECO:0000313|EnsemblPlants:Bo6g079920.1};	Pleiotropic drug resistance proteins (PDR1-15), ABC superfamily	GO:0009507,chloroplast; GO:0009941,chloroplast envelope; GO:0016021,integral component of membrane; GO:0016020,membrane; GO:0005739,mitochondrion; GO:0005886,plasma membrane; GO:0005774,vacuolar membrane; GO:0005524,ATP binding; GO:0042626,ATPase activity, coupled to transmembrane movement of substances; GO:0015086,cadmium ion transmembrane transporter activity; GO:0015691,cadmium ion transport; …	ABC-2 family transporter protein
gene-LOC103830396	0.4	0.02	0.84	0.42	7.82	4.95	9.07	7.28	-4.11548	18	1	39	323	219	370	0.000311685	0.00139585	down	NC_024801.2	19637109	19638486	+	LOC103830396	--	K14313 nuclear pore complex protein Nup53 | (RefSeq) CASP-like protein 3A1 (A)	PREDICTED: CASP-like protein ARALYDRAFT_316979 [Brassica rapa]	RecName: Full=CASP-like protein ARALYDRAFT_316979;	RecName: Full=CASP-like protein {ECO:0000256|RuleBase:RU361233};	--	GO:0016021,integral component of membrane; GO:0005886,plasma membrane	Domain of unknown function (DUF588)
gene-LOC103830397	1.99	1.83	2.63	2.15	0.17	0.31	0.22	0.233333	3.20387	79	72	107	6	12	8	1.91743e-11	2.68622e-10	up	NC_024801.2	19635833	19636850	+	LOC103830397	--	--	PREDICTED: uncharacterized protein LOC103830397 [Brassica rapa]	--	SubName: Full=Uncharacterized protein {ECO:0000313|EnsemblPlants:Bra003529.1-P};	--	--	Protein of unknown function (DUF1677)
gene-LOC103830398	0	0	0.02	0.00666667	3	3.46	6.44	4.3	-9.33316	0	0	1	112	138	237	3.73167e-12	5.65941e-11	down	NC_024801.2	19639762	19640880	+	LOC103830398	--	K03006 DNA-directed RNA polymerase II subunit RPB1 [EC:2.7.7.6] | (RefSeq) early nodulin-like protein 2 (A)	early nodulin-like protein 3 isoform X1 [Brassica napus]	RecName: Full=Mavicyanin;	SubName: Full=Uncharacterized protein {ECO:0000313|EnsemblPlants:Bo6g079960.1};	--	GO:0009055,electron transfer activity; GO:0046872,metal ion binding	Plastocyanin-like domain
gene-LOC103830408	1.49	2.32	1.93	1.91333	4.52	6.14	5.41	5.35667	-1.48525	198	305	263	548	796	647	3.55522e-08	3.30291e-07	down	NC_024801.2	19679843	19702492	+	LOC103830408	--	K11136 regulator of telomere elongation helicase 1 [EC:3.6.4.12] | (RefSeq) regulator of telomere elongation helicase 1 (A)	PREDICTED: regulator of telomere elongation helicase 1 [Brassica rapa]	RecName: Full=Regulator of telomere elongation helicase 1 homolog {ECO:0000303|PubMed:21081662, ECO:0000303|PubMed:25516598}; EC=3.6.4.12 {ECO:0000305};	SubName: Full=Uncharacterized protein {ECO:0000313|EnsemblPlants:Bra003540.1-P};	Helicase of the DEAD superfamily	GO:0005739,mitochondrion; GO:0005634,nucleus; GO:0051539,4 iron, 4 sulfur cluster binding; GO:0005524,ATP binding; GO:0004003,ATP-dependent DNA helicase activity; GO:0003677,DNA binding; GO:0046872,metal ion binding; GO:0006310,DNA recombination; GO:0006281,DNA repair; GO:0006260,DNA replication; GO:0036297,interstrand cross-link repair; GO:0043007,maintenance of rDNA; GO:0070716,mismatch repair …	SNF2 family N-terminal domain
gene-LOC103830421	0.3	0.47	0.93	0.566667	1.3	1.28	1.73	1.43667	-1.34215	36	56	114	141	149	186	0.00854853	0.0254937	down	NC_024801.2	19740479	19743528	+	LOC103830421	--	K17964 leucine-rich PPR motif-containing protein, mitochondrial | (RefSeq) pentatricopeptide repeat-containing protein At3g06920-like (A)	PREDICTED: pentatricopeptide repeat-containing protein At1g80150, mitochondrial-like [Brassica rapa]	RecName: Full=Pentatricopeptide repeat-containing protein At1g80150, mitochondrial; Flags: Precursor;	SubName: Full=Uncharacterized protein {ECO:0000313|EnsemblPlants:Bra003553.1-P};	FOG: PPR repeat	GO:0043231,intracellular membrane-bounded organelle; GO:0005739,mitochondrion; GO:0004519,endonuclease activity; GO:0003723,RNA binding; GO:0009451,RNA modification	Evolutionarily conserved signalling intermediate in Toll pathway
gene-LOC103830423	2.3	2.83	2.18	2.43667	7.49	7.95	5.52	6.98667	-1.5197	149	182	145	444	504	323	9.12385e-08	7.97667e-07	down	NC_024801.2	19746137	19748560	-	LOC103830423	--	K01213 galacturan 1,4-alpha-galacturonidase [EC:3.2.1.67] | (RefSeq) probable polygalacturonase At1g80170 (A)	PREDICTED: probable polygalacturonase At1g80170 [Brassica rapa]	RecName: Full=Probable polygalacturonase At1g80170; Short=PG; EC=3.2.1.15; AltName: Full=Pectinase At1g80170; Flags: Precursor;	SubName: Full=Uncharacterized protein {ECO:0000313|EnsemblPlants:Bra003555.1-P};	--	GO:0005576,extracellular region; GO:0009505,plant-type cell wall; GO:0004650,polygalacturonase activity; GO:0005975,carbohydrate metabolic process; GO:0071555,cell wall organization	Glycosyl hydrolases family 28
gene-LOC103830426	0.13	0.06	0.06	0.0833333	0.87	1.02	0.66	0.85	-3.3505	9	4	4	56	70	42	4.61288e-07	3.58837e-06	down	NC_024801.2	19759088	19761279	+	LOC103830426	--	K01191 alpha-mannosidase [EC:3.2.1.24] | (RefSeq) alpha-mannosidase At3g26720-like (A)	PREDICTED: uncharacterized protein LOC103830426 [Brassica rapa]	--	SubName: Full=Uncharacterized protein {ECO:0000313|EnsemblPlants:Bra003557.1-P};	--	--	Zinc finger, C3HC4 type (RING finger)
gene-LOC103830428	4.13	4.73	5.59	4.81667	17.84	17.56	13.11	16.17	-1.74721	366	416	509	1446	1523	1048	1.69063e-13	2.96454e-12	down	NC_024801.2	19771776	19774347	+	LOC103830428	--	K17964 leucine-rich PPR motif-containing protein, mitochondrial | (RefSeq) uncharacterized protein LOC109237110 (A)	PREDICTED: pentatricopeptide repeat-containing protein At1g80270, mitochondrial [Brassica rapa]	RecName: Full=Pentatricopeptide repeat-containing protein At1g80270, mitochondrial; Flags: Precursor;	SubName: Full=Uncharacterized protein {ECO:0000313|EnsemblPlants:Bra003559.1-P};	FOG: PPR repeat	GO:0009941,chloroplast envelope; GO:0005739,mitochondrion; GO:0004519,endonuclease activity; GO:0003723,RNA binding; GO:0009451,RNA modification	Nuclear RNA-splicing-associated protein
gene-LOC103830432	0.25	0.45	0.33	0.343333	1.35	0.85	0.98	1.06	-1.62638	33	59	45	162	109	116	0.000219018	0.00101431	down	NC_024801.2	19792246	19796231	+	LOC103830432	--	K06627 cyclin-A | (RefSeq) cyclin-A2-4-like (A)	PREDICTED: cyclin-A2-4-like [Brassica rapa]	RecName: Full=Cyclin-A2-4; AltName: Full=G2/mitotic-specific cyclin-A2-4; Short=CycA2;4;	SubName: Full=Uncharacterized protein {ECO:0000313|EnsemblPlants:Bra003563.1-P};	G2/Mitotic-specific cyclin A	GO:0005634,nucleus; GO:0007049,cell cycle; GO:0051301,cell division; GO:0008283,cell proliferation; GO:0010374,stomatal complex development	Cyclin, C-terminal domain
gene-LOC103830436	0.14	0.08	0.04	0.0866667	0.51	0.52	0.47	0.5	-2.52838	17	9	5	56	61	51	7.13132e-05	0.000369099	down	NC_024801.2	19812682	19815737	-	LOC103830436	--	--	PREDICTED: VQ motif-containing protein 11-like [Brassica rapa]	RecName: Full=VQ motif-containing protein 11 {ECO:0000303|PubMed:22535423}; Short=AtVQ11 {ECO:0000303|PubMed:22535423}; AltName: Full=MPK3/6-targeted VQ-motif-containing protein 5 {ECO:0000303|PubMed:24750137};	SubName: Full=Uncharacterized protein {ECO:0000313|EnsemblPlants:Bra003566.1-P};	--	GO:0005634,nucleus	VQ motif
gene-LOC103830438	0.02	0.1	0.14	0.0866667	1.55	1.12	0.99	1.22	-3.81526	2	10	14	140	108	88	1.88993e-10	2.35947e-09	down	NC_024801.2	19818321	19820859	-	LOC103830438	--	K13116 ATP-dependent RNA helicase DDX41 [EC:3.6.4.13] | (RefSeq) DEAD-box ATP-dependent RNA helicase 35-like (A)	PREDICTED: DEAD-box ATP-dependent RNA helicase 35-like [Brassica rapa]	RecName: Full=DEAD-box ATP-dependent RNA helicase 35; EC=3.6.4.13;	SubName: Full=Uncharacterized protein {ECO:0000313|EnsemblPlants:Bra003568.1-P};	DEAD-box protein abstrakt	GO:0071013,catalytic step 2 spliceosome; GO:0005737,cytoplasm; GO:0005730,nucleolus; GO:0005524,ATP binding; GO:0004004,ATP-dependent RNA helicase activity; GO:0003723,RNA binding; GO:0008270,zinc ion binding; GO:0010501,RNA secondary structure unwinding	Type III restriction enzyme, res subunit
gene-LOC103830440	0.03	0.03	0.07	0.0433333	0.22	0.26	0.14	0.206667	-2.25376	10	12	28	73	92	46	0.000390965	0.00170661	down	NC_024801.2	19827464	19836851	+	LOC103830440	--	K14992 solute carrier family 38 (sodium-coupled neutral amino acid transporter), member 5 | (RefSeq) amino acid transporter AVT6E (A)	PREDICTED: sodium-coupled neutral amino acid transporter 4-like [Brassica rapa]	RecName: Full=Amino acid transporter AVT6E {ECO:0000305}; Short=AtAvt6E {ECO:0000303|PubMed:27925655};	SubName: Full=Uncharacterized protein {ECO:0000313|EnsemblPlants:Bra003570.1-P};	Amino acid transporter protein	GO:0005789,endoplasmic reticulum membrane; GO:0016021,integral component of membrane; GO:0005774,vacuolar membrane; GO:0015171,amino acid transmembrane transporter activity; GO:0003333,amino acid transmembrane transport	Tryptophan/tyrosine permease family
gene-LOC103830445	1.65	1.64	0.82	1.37	10.08	8.88	8.15	9.03667	-2.72161	94	93	48	525	495	419	1.89469e-17	4.8155e-16	down	NC_024801.2	19862787	19866235	-	LOC103830445	--	--	PREDICTED: uncharacterized protein LOC103830445 [Brassica rapa]	--	SubName: Full=Uncharacterized protein {ECO:0000313|EnsemblPlants:Bra003575.1-P};	--	--	--
gene-LOC103830447	0	0	0	0	0.05	0.11	0.02	0.06	0	0	0	0	6	15	3	0.00732835	0.0223217	down	NC_024801.2	19873587	19879771	-	LOC103830447	--	K01535 H+-transporting ATPase [EC:3.6.3.6] | (RefSeq) ATPase 9, plasma membrane-type (A)	PREDICTED: ATPase 9, plasma membrane-type [Brassica rapa]	RecName: Full=ATPase 9, plasma membrane-type; EC=3.6.3.6; AltName: Full=Proton pump 9;	RecName: Full=Plasma membrane ATPase {ECO:0000256|RuleBase:RU362083}; EC=3.6.3.6 {ECO:0000256|RuleBase:RU362083};	Plasma membrane H+-transporting ATPase	GO:0016021,integral component of membrane; GO:0005886,plasma membrane; GO:0005774,vacuolar membrane; GO:0005524,ATP binding; GO:0008553,proton-exporting ATPase activity, phosphorylative mechanism; GO:0046872,metal ion binding; GO:0006754,ATP biosynthetic process; GO:0015992,NA	Cation transporter/ATPase, N-terminus
gene-LOC103830448	0.11	0.04	0	0.05	5.34	5.35	4.68	5.12333	-6.67901	6	2	0	259	278	224	3.42401e-27	1.77592e-25	down	NC_024801.2	19880028	19883644	-	LOC103830448	--	K14298 mRNA export factor | (RefSeq) protein RAE1-like (A)	PREDICTED: protein RAE1-like isoform X2 [Brassica rapa]	RecName: Full=Protein RAE1 {ECO:0000303|PubMed:21189294}; AltName: Full=RNA export factor 1 {ECO:0000303|PubMed:21189294};	SubName: Full=Uncharacterized protein {ECO:0000313|EnsemblPlants:Bra003577.1-P};	mRNA export protein (contains WD40 repeats)	GO:0080008,Cul4-RING E3 ubiquitin ligase complex; GO:0005829,cytosol; GO:0005635,nuclear envelope; GO:0005643,nuclear pore; GO:0003723,RNA binding; GO:0043130,ubiquitin binding; GO:0051028,mRNA transport; GO:0006606,protein import into nucleus; GO:0006405,RNA export from nucleus; GO:0000972,transcription-dependent tethering of RNA polymerase II gene DNA at nuclear periphery	--
gene-LOC103830452	0.97	0.53	0.6	0.7	2.4	2.41	2.83	2.54667	-1.86318	35	19	22	79	85	92	0.000101508	0.000508766	down	NC_024801.2	19893275	19894564	+	LOC103830452	--	--	PREDICTED: protein MNN4-like [Brassica rapa]	--	SubName: Full=Uncharacterized protein {ECO:0000313|EnsemblPlants:Bra003581.1-P};	--	GO:0016021,integral component of membrane	Connexin
gene-LOC103830458	0.26	0.17	0.32	0.25	5.24	6.77	5.41	5.80667	-4.53771	25	16	31	454	628	463	1.60277e-46	2.01323e-44	down	NC_024801.2	19924827	19928143	+	LOC103830458	--	K11267 sister chromatid cohesion protein PDS5 | (RefSeq) sister chromatid cohesion protein PDS5 homolog A-like (A)	PREDICTED: uncharacterized protein LOC103830458 isoform X1 [Brassica rapa]	RecName: Full=Histone-lysine N-methyltransferase TRX1 {ECO:0000305}; Short=OsTrx1 {ECO:0000303|PubMed:24420930}; EC=2.1.1.43 {ECO:0000269|PubMed:24420930}; AltName: Full=Protein SET DOMAIN GROUP 723 {ECO:0000305}; AltName: Full=SET family protein 33 {ECO:0000305}; Short=OsSET33 {ECO:0000303|PubMed:23762371};	SubName: Full=Uncharacterized protein {ECO:0000313|EnsemblPlants:Bra003586.1-P};	Sister chromatid cohesion complex Cohesin, subunit PDS5	GO:0005634,nucleus; GO:0042054,histone methyltransferase activity; GO:0018024,histone-lysine N-methyltransferase activity; GO:0046872,metal ion binding; GO:0009908,flower development; GO:0035556,intracellular signal transduction; GO:0048578,positive regulation of long-day photoperiodism, flowering	--
gene-LOC103830462	2.31	3.23	1.61	2.38333	7.53	10.52	11.74	9.93	-2.05881	307	427	220	915	1368	1408	1.24136e-11	1.77339e-10	down	NC_024801.2	19942547	19946601	+	LOC103830462	--	K18835 WRKY transcription factor 2 | (RefSeq) WRKY transcription factor WRKY24 (A)	PREDICTED: probable WRKY transcription factor 40 [Brassica rapa]	RecName: Full=Probable WRKY transcription factor 40; AltName: Full=WRKY DNA-binding protein 40;	SubName: Full=Uncharacterized protein {ECO:0000313|EnsemblPlants:Bra003588.1-P};	--	GO:0005634,nucleus; GO:0003700,DNA-binding transcription factor activity; GO:0043565,sequence-specific DNA binding; GO:0044212,transcription regulatory region DNA binding; GO:0042742,defense response to bacterium; GO:0050832,defense response to fungus; GO:0045892,negative regulation of transcription, DNA-templated; GO:0031347,regulation of defense response; GO:0010200,response to chitin; GO:00022…	WRKY DNA -binding domain
gene-LOC103830464	320.73	373.64	307.44	333.937	93.68	189.14	158.73	147.183	1.18196	10102	11692	9943	2699	5830	4512	7.149e-09	7.30305e-08	up	NC_024801.2	19955322	19956309	-	LOC103830464	--	--	PREDICTED: chaperone protein dnaJ 8, chloroplastic [Brassica oleracea var. oleracea]	RecName: Full=Chaperone protein dnaJ 8, chloroplastic; Short=AtDjC8; Short=AtJ8; Flags: Precursor;	SubName: Full=Uncharacterized protein {ECO:0000313|EnsemblPlants:Bo2g095520.1};	Molecular chaperone (DnaJ superfamily)	GO:0009507,chloroplast; GO:0009570,chloroplast stroma; GO:0005634,nucleus; GO:0009416,response to light stimulus	DnaJ domain
gene-LOC103830468	36.15	31.98	26.32	31.4833	17.26	16.58	16.81	16.8833	0.898989	2848	2503	2129	1244	1278	1195	4.10116e-11	5.51937e-10	up	NC_024801.2	19969564	19971982	+	LOC103830468	--	K01381 saccharopepsin [EC:3.4.23.25] | (RefSeq) aspartyl protease family protein At5g10770-like (A)	PREDICTED: aspartyl protease family protein At5g10770-like [Brassica rapa]	RecName: Full=Aspartyl protease family protein At5g10770; EC=3.4.23.- {ECO:0000305}; Flags: Precursor;	SubName: Full=Uncharacterized protein {ECO:0000313|EnsemblPlants:Bra003596.1-P};	Aspartyl protease	GO:0031225,anchored component of membrane; GO:0005886,plasma membrane; GO:0004190,aspartic-type endopeptidase activity; GO:0030163,protein catabolic process; GO:0006508,proteolysis	Eukaryotic aspartyl protease
gene-LOC103830474	68.76	57.96	51.14	59.2867	25.21	22.86	27.43	25.1667	1.23619	6832	5722	5218	2291	2223	2460	2.41975e-18	6.63885e-17	up	NC_024801.2	19998230	20001046	+	LOC103830474	--	K08869 aarF domain-containing kinase | (RefSeq) protein ACTIVITY OF BC1 COMPLEX KINASE 3, chloroplastic (A)	PREDICTED: uncharacterized aarF domain-containing protein kinase At1g79600, chloroplastic [Brassica rapa]	RecName: Full=Protein ACTIVITY OF BC1 COMPLEX KINASE 3, chloroplastic {ECO:0000303|PubMed:23673981}; Short=ABC1-LIKE KINASE 3 {ECO:0000303|PubMed:23673981}; EC=2.7.-.- {ECO:0000255|PROSITE-ProRule:PRU00159}; EC=2.7.11.1 {ECO:0000269|PubMed:23632854}; AltName: Full=Protein REPRESSOR OF BDR1 {ECO:0000303|PubMed:25882344}; Flags: Precursor;	SubName: Full=Uncharacterized protein {ECO:0000313|EnsemblPlants:Bra003601.1-P};	Predicted unusual protein kinase	GO:0009507,chloroplast; GO:0010287,plastoglobule; GO:0005524,ATP binding; GO:0004672,protein kinase activity; GO:0006995,cellular response to nitrogen starvation; GO:0009658,chloroplast organization; GO:0080177,plastoglobule organization; GO:0050821,protein stabilization; GO:1902171,regulation of tocopherol cyclase activity; GO:0009644,response to high light intensity; GO:0080183,response to phot…	HEAT repeats
gene-LOC103830491	13.22	13.08	8.12	11.4733	3.83	3.87	7.52	5.07333	1.17728	1034	1017	652	274	296	531	4.98968e-06	3.2214e-05	up	NC_024801.2	20079441	20082398	-	LOC103830491	--	K20102 YTH domain-containing family protein | (RefSeq) YTH domain-containing family protein 2-like (A)	PREDICTED: YTH domain-containing family protein 2-like isoform X2 [Brassica rapa]	--	SubName: Full=Uncharacterized protein {ECO:0000313|EnsemblPlants:Bra003615.1-P};	Uncharacterized high-glucose-regulated protein	GO:0003723,RNA binding	YT521-B-like domain
gene-LOC103830505	0.84	1.1	0.61	0.85	0.07	0.01	0.01	0.03	4.82443	99	129	74	8	1	1	7.96814e-13	1.30202e-11	up	NC_024801.2	20140448	20143646	+	LOC103830505	--	--	--	--	--	--	--	--
gene-LOC103830506	62.26	69.12	59.04	63.4733	7.4	5.61	5.65	6.22	3.35116	11446	12624	11144	1244	1009	938	2.75536e-97	1.39387e-94	up	NC_024801.2	20136904	20146475	-	LOC103830506	--	K15815 lupeol synthase 2 [EC:5.4.99.39 5.4.99.40 5.4.99.41] | (RefSeq) amyrin synthase LUP2-like (A)	amyrin synthase LUP2-like isoform X2 [Brassica napus]	RecName: Full=Amyrin synthase LUP2; EC=5.4.99.39; EC=5.4.99.40; EC=5.4.99.41; AltName: Full=Alpha-amyrin synthase; AltName: Full=Beta-amyrin synthase; AltName: Full=Lupeol synthase 2; Short=AtLUP2;	RecName: Full=Terpene cyclase/mutase family member {ECO:0000256|RuleBase:RU362003}; EC=5.4.99.- {ECO:0000256|RuleBase:RU362003};	Oxidosqualene-lanosterol cyclase and related proteins	GO:0042300,beta-amyrin synthase activity; GO:0016104,triterpenoid biosynthetic process	Prenyltransferase and squalene oxidase repeat
gene-LOC103830507	0.04	0.2	0.13	0.123333	0.02	0	0	0.00666667	4.20945	3	14	9	1	0	0	0.00912186	0.0269597	up	NC_024801.2	20152025	20154165	+	LOC103830507	--	K15032 mTERF domain-containing protein, mitochondrial | (RefSeq) uncharacterized LOC105350907 (A)	PREDICTED: uncharacterized protein LOC106298721 [Brassica oleracea var. oleracea]	--	SubName: Full=Uncharacterized protein {ECO:0000313|EnsemblPlants:Bo6g081440.1};	--	GO:0016021,integral component of membrane	--
gene-LOC103830515	0	0.08	0	0.0266667	1.12	1.69	3.5	2.10333	-6.3015	0	6	0	74	120	229	7.61587e-05	0.000392419	down	NC_024801.2	20171002	20172861	+	LOC103830515	--	K04733 interleukin-1 receptor-associated kinase 4 [EC:2.7.11.1] | (RefSeq) G-type lectin S-receptor-like serine/threonine-protein kinase SD2-5 (A)	PREDICTED: epidermis-specific secreted glycoprotein EP1-like [Brassica rapa]	RecName: Full=EP1-like glycoprotein 1 {ECO:0000303|PubMed:16891401}; Flags: Precursor;	SubName: Full=Uncharacterized protein {ECO:0000313|EnsemblPlants:Bra003636.1-P};	--	GO:0048046,apoplast; GO:0005618,cell wall; GO:0030246,carbohydrate binding	PAN-like domain
gene-LOC103830518	0.16	0.19	0.15	0.166667	0	0	0	0	#DIV/0!	10	12	10	0	0	0	0.000526033	0.00222213	up	NC_024801.2	20185339	20187591	-	LOC103830518	--	K16573 gamma-tubulin complex component 6 | (RefSeq) uncharacterized LOC103722329 (A)	PREDICTED: protein trichome birefringence-like 42 [Brassica rapa]	RecName: Full=Protein trichome birefringence-like 42;	SubName: Full=Uncharacterized protein {ECO:0000313|EnsemblPlants:Bra003639.1-P};	--	GO:0005794,Golgi apparatus; GO:0016021,integral component of membrane; GO:0016413,O-acetyltransferase activity; GO:0071554,cell wall organization or biogenesis	--
gene-LOC103830521	1.07	1.62	0.94	1.21	3.32	2.73	2.82	2.95667	-1.28896	68	102	61	192	169	161	0.000662092	0.00273219	down	NC_024801.2	20192464	20194339	-	LOC103830521	--	K03231 elongation factor 1-alpha | (RefSeq) elongation factor 1-alpha (A)	PREDICTED: interactor of constitutive active ROPs 4 [Brassica rapa]	RecName: Full=Interactor of constitutive active ROPs 4; AltName: Full=ROP-interactive partner 4;	SubName: Full=Uncharacterized protein {ECO:0000313|EnsemblPlants:Bra003641.1-P};	--	--	--
gene-LOC103830523	563.63	493.07	841.6	632.767	159.39	193.76	202.16	185.103	1.77334	22542	19592	34562	5831	7584	7297	1.30255e-19	4.032e-18	up	NC_024801.2	20211944	20213505	+	LOC103830523	--	K00799 glutathione S-transferase [EC:2.5.1.18] | (RefSeq) glutathione S-transferase U19 (A)	PREDICTED: glutathione S-transferase U19 [Brassica rapa]	RecName: Full=Glutathione S-transferase U19; Short=AtGSTU19; EC=2.5.1.18; AltName: Full=GST class-tau member 19; AltName: Full=Glutathione S-transferase 8;	SubName: Full=Uncharacterized protein {ECO:0000313|EnsemblPlants:Bra003644.1-P};	Glutathione S-transferase	GO:0009507,chloroplast; GO:0009570,chloroplast stroma; GO:0005737,cytoplasm; GO:0005829,cytosol; GO:0005886,plasma membrane; GO:0005774,vacuolar membrane; GO:0043295,glutathione binding; GO:0004364,glutathione transferase activity; GO:0004601,peroxidase activity; GO:0042631,cellular response to water deprivation; GO:0006749,glutathione metabolic process; GO:0046686,response to cadmium ion; GO:000…	Glutathione S-transferase, C-terminal domain
gene-LOC103830534	0.19	0.05	0.13	0.123333	4.2	4.66	6.18	5.01333	-5.34514	23	6	17	471	560	684	2.09811e-44	2.45972e-42	down	NC_024801.2	20262881	20268318	+	LOC103830534	--	K19533 synaptonemal complex protein 1 | (RefSeq) synaptonemal complex protein 2 (A)	PREDICTED: synaptonemal complex protein 1-like isoform X1 [Brassica rapa]	RecName: Full=Synaptonemal complex protein 1; AltName: Full=Synaptonemal complex central region protein ZYP1a;	SubName: Full=Uncharacterized protein {ECO:0000313|EnsemblPlants:Bra003654.1-P};	--	GO:0000795,synaptonemal complex; GO:0051301,cell division; GO:0007131,reciprocal meiotic recombination; GO:0007129,synapsis	--
gene-LOC103830538	2.99	2.5	2.73	2.74	0.94	0.96	0.8	0.9	1.60618	642	534	602	185	201	156	1.63714e-19	5.02561e-18	up	NC_024801.2	20291815	20297324	-	LOC103830538	--	--	PREDICTED: ABC transporter F family member 4-like [Brassica rapa]	--	SubName: Full=Uncharacterized protein {ECO:0000313|EnsemblPlants:Bra003658.1-P};	--	--	--
gene-LOC103830542	7.88	5.45	2.43	5.25333	1.73	1.87	1.32	1.64	1.67954	259	178	82	52	60	39	2.32916e-05	0.000132634	up	NC_024801.2	20303643	20316905	-	LOC103830542	--	--	PREDICTED: uncharacterized protein LOC103830542 [Brassica rapa]	--	SubName: Full=Uncharacterized protein {ECO:0000313|EnsemblPlants:Bra003661.1-P};	--	--	--
gene-LOC103830546	10.36	8.32	21.3	13.3267	6.04	6.21	7.95	6.73333	0.984923	208	166	439	111	122	144	0.00141774	0.00536596	up	NC_024801.2	20332792	20333306	-	LOC103830546	--	--	PREDICTED: uncharacterized protein LOC103830546 [Brassica rapa]	--	SubName: Full=Uncharacterized protein {ECO:0000313|EnsemblPlants:Bra003664.1-P};	--	--	--
gene-LOC103830555	1.94	1.54	1.84	1.77333	0.83	0.62	0.86	0.77	1.20353	239	189	233	94	75	96	3.00136e-07	2.40793e-06	up	NC_024801.2	20385048	20388551	-	LOC103830555	--	K04733 interleukin-1 receptor-associated kinase 4 [EC:2.7.11.1] | (RefSeq) LEAF RUST 10 DISEASE-RESISTANCE LOCUS RECEPTOR-LIKE PROTEIN KINASE-like 2.4 (A)	thaumatin-like protein [Brassica napus]	RecName: Full=Thaumatin-like protein; Flags: Precursor;	SubName: Full=Uncharacterized protein {ECO:0000313|EnsemblPlants:Bo6g082080.1};	--	--	Thaumatin family
gene-LOC103830565	1.6	1.43	1.47	1.5	8.74	9.71	10.09	9.51333	-2.66499	127	113	120	636	756	724	2.06556e-37	1.79059e-35	down	--	--	--	--	--	--	--
gene-LOC103830579	0.46	0.83	0.7	0.663333	1.59	1.72	1.28	1.53	-1.20573	54	96	84	169	196	135	0.00235386	0.0083398	down	NC_024801.2	20523344	20526605	-	LOC103830579	--	K15271 ATP-dependent DNA helicase HFM1/MER3 [EC:3.6.4.12] | (RefSeq) LOW QUALITY PROTEIN: uncharacterized protein LOC104120869 (A)	PREDICTED: putative pentatricopeptide repeat-containing protein At1g77010, mitochondrial [Brassica rapa]	RecName: Full=Putative pentatricopeptide repeat-containing protein At1g77010, mitochondrial; Flags: Precursor;	SubName: Full=Uncharacterized protein {ECO:0000313|EnsemblPlants:Bra003694.1-P};	FOG: PPR repeat	GO:0043231,intracellular membrane-bounded organelle; GO:0005739,mitochondrion; GO:0004519,endonuclease activity; GO:0003723,RNA binding; GO:0009451,RNA modification	Tetratricopeptide repeat
gene-LOC103830583	1.45	1.07	0.84	1.12	0	0.05	0.1	0.05	4.48543	295	216	175	0	10	18	4.15376e-05	0.000225315	up	NC_024801.2	20539202	20544658	+	LOC103830583	--	--	--	--	--	--	--	--
gene-LOC103830595	1.52	1.28	2.18	1.66	0.9	0.8	0.98	0.893333	0.893913	148	124	218	80	76	86	0.000616896	0.00256605	up	NC_024801.2	20608580	20611076	-	LOC103830595	--	--	PREDICTED: uncharacterized protein LOC103830595 [Brassica rapa]	--	SubName: Full=Uncharacterized protein {ECO:0000313|EnsemblPlants:Bra003704.1-P};	--	--	RNA polymerase Rpb5, N-terminal domain
gene-LOC103830598	0.23	0.19	0.24	0.22	0.65	0.76	0.73	0.713333	-1.69707	56	48	60	148	185	164	2.94294e-07	2.36569e-06	down	NC_024801.2	20619178	20626831	+	LOC103830598	--	K22703 hydroxy-3-indolylmethylglucosinolate O-methyltransferase [EC:2.1.1.-] | (RefSeq) indole glucosinolate O-methyltransferase 5 (A)	PREDICTED: LOW QUALITY PROTEIN: indole glucosinolate O-methyltransferase 5 [Brassica rapa]	RecName: Full=Indole glucosinolate O-methyltransferase 5 {ECO:0000305}; EC=2.1.1.- {ECO:0000305};	SubName: Full=Uncharacterized protein {ECO:0000313|EnsemblPlants:Bo6g083740.1};	Hydroxyindole-O-methyltransferase and related SAM-dependent methyltransferases	GO:0008171,O-methyltransferase activity; GO:0046983,protein dimerization activity; GO:0008757,S-adenosylmethionine-dependent methyltransferase activity; GO:0009759,indole glucosinolate biosynthetic process	Dimerisation domain
gene-LOC103830605	2.32	2.17	2.02	2.17	0.86	0.75	1.28	0.963333	1.17159	227	211	203	77	72	113	2.50132e-06	1.7071e-05	up	NC_024801.2	20652357	20654861	-	LOC103830605	--	--	PREDICTED: uncharacterized protein LOC103830605 [Brassica rapa]	--	SubName: Full=Uncharacterized protein {ECO:0000313|EnsemblPlants:Bra003714.1-P};	--	--	Domain of unknown function (DUF4228)
gene-LOC103830613	1.24	2.27	0.53	1.34667	0.09	0	0	0.03	5.48829	88	160	39	6	0	0	0.000505291	0.00214358	up	NC_024801.2	20701432	20703756	-	LOC103830613	--	K19040 E3 ubiquitin-protein ligase ATL10/75/76/77/78 [EC:2.3.2.27] | (RefSeq) RING-H2 finger protein ATL78-like (A)	PREDICTED: RING-H2 finger protein ATL8-like [Brassica rapa]	RecName: Full=RING-H2 finger protein ATL8; EC=2.3.2.27 {ECO:0000305}; AltName: Full=RING-type E3 ubiquitin transferase ATL8 {ECO:0000305};	SubName: Full=Uncharacterized protein {ECO:0000313|EnsemblPlants:Bra003720.1-P};	FOG: Predicted E3 ubiquitin ligase	GO:0016021,integral component of membrane; GO:0046872,metal ion binding; GO:0061630,ubiquitin protein ligase activity; GO:0043161,proteasome-mediated ubiquitin-dependent protein catabolic process	RING/Ubox like zinc-binding domain
gene-LOC103830614	0.53	0.47	0.39	0.463333	1.54	1.49	1.76	1.59667	-1.78494	89	78	68	236	245	266	1.4275e-09	1.59842e-08	down	NC_024801.2	20707251	20712346	-	LOC103830614	--	--	PREDICTED: outer envelope pore protein 21B, chloroplastic-like isoform X1 [Brassica oleracea var. oleracea]	RecName: Full=Outer envelope pore protein 21B, chloroplastic; AltName: Full=Chloroplastic outer envelope pore protein of 21 kDa B;	SubName: Full=Uncharacterized protein {ECO:0000313|EnsemblPlants:Bra003721.1-P};	--	GO:0009941,chloroplast envelope; GO:0034426,etioplast membrane; GO:0031359,integral component of chloroplast outer membrane; GO:0046930,pore complex; GO:0015288,porin activity; GO:0008308,voltage-gated anion channel activity; GO:0044070,regulation of anion transport	--
gene-LOC103830618	1.91	2.71	1.91	2.17667	5.88	4.97	6.85	5.9	-1.43859	153	215	157	430	389	494	4.34396e-07	3.39509e-06	down	--	--	--	--	--	--	--
gene-LOC103830621	0.21	0.32	0.11	0.213333	8.11	9.76	9.44	9.10333	-5.41521	18	27	10	635	817	729	8.81189e-63	1.85951e-60	down	NC_024801.2	20734800	20738244	+	LOC103830621	--	K07374 tubulin alpha | (RefSeq) tubulin alpha-4 chain-like (A)	PREDICTED: uncharacterized protein LOC103830621 [Brassica rapa]	--	SubName: Full=Uncharacterized protein {ECO:0000313|EnsemblPlants:Bra003728.1-P};	--	GO:0016021,integral component of membrane	--
gene-LOC103830625	396.8	414.04	440.27	417.037	204.1	231.03	195.89	210.34	0.987451	14091	14608	16054	6630	8029	6278	6.96183e-18	1.84694e-16	up	NC_024801.2	20747927	20748973	+	LOC103830625	--	--	PREDICTED: dehydrin ERD14-like [Brassica rapa]	RecName: Full=Dehydrin ERD14;	SubName: Full=Uncharacterized protein {ECO:0000313|EnsemblPlants:Bra003732.1-P};	--	GO:0009507,chloroplast; GO:0005829,cytosol; GO:0019898,extrinsic component of membrane; GO:0005886,plasma membrane; GO:0005509,calcium ion binding; GO:0031210,phosphatidylcholine binding; GO:0001786,phosphatidylserine binding; GO:0009631,cold acclimation; GO:0050821,protein stabilization; GO:0090559,regulation of membrane permeability; GO:0009737,response to abscisic acid; GO:0009409,response to …	Dehydrin
gene-LOC103830631	6.01	7.72	7.62	7.11667	42.49	42	30.99	38.4933	-2.43534	312	398	406	2018	2134	1452	7.39492e-28	4.01009e-26	down	NC_024801.2	20771267	20773543	-	LOC103830631	--	K14209 solute carrier family 36 (proton-coupled amino acid transporter) | (RefSeq) uncharacterized protein LOC109773794 (A)	GDSL esterase/lipase EXL3-like [Brassica napus]	RecName: Full=GDSL esterase/lipase EXL3; EC=3.1.1.-; AltName: Full=Family II extracellular lipase 3; Short=Family II lipase EXL3; Flags: Precursor;	SubName: Full=Uncharacterized protein {ECO:0000313|EnsemblPlants:Bra003736.1-P};	--	GO:0005576,extracellular region; GO:0016298,lipase activity; GO:0016042,lipid catabolic process	--
gene-LOC103830634	101.88	100.19	69.12	90.3967	13.59	9.73	11.11	11.4767	2.97757	6827	6670	4756	833	638	672	1.90194e-52	2.91439e-50	up	NC_024801.2	20783664	20787359	-	LOC103830634	--	K10691 E3 ubiquitin-protein ligase UBR4 [EC:2.3.2.27] | (RefSeq) LOC109762802; auxin transport protein BIG (A)	PREDICTED: GDSL esterase/lipase EXL1-like [Brassica oleracea var. oleracea]	RecName: Full=GDSL esterase/lipase EXL1; EC=3.1.1.-; AltName: Full=Family II extracellular lipase 1; Short=Family II lipase EXL1; Flags: Precursor;	SubName: Full=Uncharacterized protein {ECO:0000313|EnsemblPlants:Bra003737.1-P};	--	GO:0005576,extracellular region; GO:0016298,lipase activity; GO:0016042,lipid catabolic process	--
gene-LOC103830639	21.33	35	18.42	24.9167	14.65	14.63	11.55	13.61	0.872444	538	877	477	338	361	263	9.10301e-05	0.000460879	up	NC_024801.2	20814977	20815807	+	LOC103830639	--	K03860 phosphatidylinositol glycan, class Q | (RefSeq) N-acetylglucosaminyl-phosphatidylinositol biosynthetic protein gpi1-like (A)	PREDICTED: gibberellin-regulated protein 1-like [Brassica rapa]	RecName: Full=Gibberellin-regulated protein 1; AltName: Full=GAST1 protein homolog 1; Flags: Precursor;	SubName: Full=BnaA07g38510D protein {ECO:0000313|EMBL:CDY68406.1};	--	GO:0005618,cell wall; GO:0005576,extracellular region; GO:0009505,plant-type cell wall; GO:0009740,gibberellic acid mediated signaling pathway; GO:0009737,response to abscisic acid; GO:0009741,response to brassinosteroid; GO:0009739,response to gibberellin; GO:0009826,unidimensional cell growth	Gibberellin regulated protein
gene-LOC103830643	1.32	1.14	1.4	1.28667	4.28	4.83	6.15	5.08667	-1.98308	243	209	264	720	869	1021	2.09576e-17	5.29012e-16	down	NC_024801.2	20823917	20828814	-	LOC103830643	--	K14488 SAUR family protein | (RefSeq) auxin-induced protein 15A-like (A)	PREDICTED: auxin-induced protein 15A-like [Brassica rapa]	RecName: Full=Auxin-responsive protein SAUR50 {ECO:0000303|PubMed:12036261}; AltName: Full=Protein SMALL AUXIN UP RNA 50 {ECO:0000303|PubMed:12036261};	SubName: Full=Uncharacterized protein {ECO:0000313|EnsemblPlants:Bra003746.1-P};	--	GO:0009734,auxin-activated signaling pathway; GO:0040008,regulation of growth	Auxin responsive protein
gene-LOC103830650	0	0	0.02	0.00666667	0.06	0.14	0.34	0.18	-4.75489	0	0	4	12	28	62	0.000138604	0.000672338	down	NC_024801.2	20888094	20893305	-	LOC103830650	--	K09286 EREBP-like factor | (RefSeq) dehydration-responsive element-binding protein 2A-like (A)	PREDICTED: dehydration-responsive element-binding protein 2D-like [Brassica rapa]	RecName: Full=Dehydration-responsive element-binding protein 2D; Short=Protein DREB2D;	SubName: Full=Uncharacterized protein {ECO:0000313|EnsemblPlants:Bra003752.1-P};	--	GO:0005634,nucleus; GO:0003700,DNA-binding transcription factor activity; GO:0043565,sequence-specific DNA binding; GO:0044212,transcription regulatory region DNA binding; GO:0045893,positive regulation of transcription, DNA-templated; GO:0010200,response to chitin; GO:0006351,transcription, DNA-templated	AP2 domain
gene-LOC103830652	138.19	135.37	119.53	131.03	67.09	60.85	44.84	57.5933	1.18592	6771	6590	6014	3007	2918	1983	2.29087e-13	3.96995e-12	up	NC_024801.2	20906101	20907357	-	LOC103830652	--	K09060 plant G-box-binding factor | (RefSeq) bZIP transcription factor 68-like (A)	PREDICTED: bZIP transcription factor 44-like [Brassica rapa]	RecName: Full=bZIP transcription factor 44 {ECO:0000305}; Short=AtbZIP44 {ECO:0000303|PubMed:11906833};	SubName: Full=Uncharacterized protein {ECO:0000313|EnsemblPlants:Bra003755.1-P};	--	GO:0005634,nucleus; GO:0003700,DNA-binding transcription factor activity; GO:0046982,protein heterodimerization activity; GO:0043565,sequence-specific DNA binding; GO:0044212,transcription regulatory region DNA binding; GO:0009845,seed germination; GO:0006351,transcription, DNA-templated	Coiled-coil region of CCDC155 or KASH
gene-LOC103830660	20	20.93	18.66	19.8633	10.75	10.87	12.06	11.2267	0.823178	1803	1875	1728	887	959	981	4.29704e-13	7.22611e-12	up	NC_024801.2	20962922	20967792	-	LOC103830660	--	K01081 5'-nucleotidase [EC:3.1.3.5] | (RefSeq) 5' nucleotidase family protein (A)	5'-nucleotidase domain-containing protein 4-like isoform X2 [Brassica napus]	--	SubName: Full=Uncharacterized protein {ECO:0000313|EnsemblPlants:Bo6g086480.1};	IMP-GMP specific 5'-nucleotidase	--	5' nucleotidase family
gene-LOC103830668	19.87	19.33	10.12	16.44	0.27	0.28	0.53	0.36	5.51307	2063	1994	1079	26	28	50	2.98923e-67	7.31055e-65	up	NC_024795.2	19266043	19270182	-	LOC103830668	--	K08472 mlo protein | (RefSeq) MLO-like protein 6 (A)	PREDICTED: MLO-like protein 6 [Brassica rapa]	RecName: Full=MLO-like protein 6; Short=AtMlo6;	RecName: Full=MLO-like protein {ECO:0000256|RuleBase:RU280816};	--	GO:0016021,integral component of membrane; GO:0005886,plasma membrane; GO:0005516,calmodulin binding; GO:0009817,defense response to fungus, incompatible interaction	Mlo family
gene-LOC103830675	42.77	42.11	23.17	36.0167	12.86	14.8	15.95	14.5367	1.30897	1789	1750	995	492	606	602	1.12851e-09	1.28348e-08	up	NC_024801.2	21026961	21028528	+	LOC103830675	--	K13464 jasmonate ZIM domain-containing protein | (RefSeq) protein TIFY 10B-like (A)	PREDICTED: protein TIFY 10B-like isoform X1 [Brassica rapa]	RecName: Full=Protein TIFY 10B; AltName: Full=Jasmonate ZIM domain-containing protein 2;	SubName: Full=Uncharacterized protein {ECO:0000313|EnsemblPlants:Bra003778.1-P};	--	GO:0005634,nucleus; GO:0003714,transcription corepressor activity; GO:0006952,defense response; GO:1903507,negative regulation of nucleic acid-templated transcription; GO:0031347,regulation of defense response; GO:2000022,regulation of jasmonic acid mediated signaling pathway; GO:0006355,regulation of transcription, DNA-templated; GO:0009753,response to jasmonic acid; GO:0009611,response to wound…	tify domain
gene-LOC103830677	0.69	0.72	0.81	0.74	0.32	0.42	0.42	0.386667	0.936435	170	176	204	72	102	92	2.77249e-05	0.000155577	up	NC_024795.2	19270261	19277519	+	LOC103830677	--	--	--	--	--	--	--	--
gene-LOC103830681	10.66	12.9	12.04	11.8667	4.62	5.59	4.59	4.93333	1.26628	376	452	436	149	193	146	8.78244e-12	1.27437e-10	up	NC_024801.2	21042851	21044256	+	LOC103830681	--	K14492 two-component response regulator ARR-A family | (RefSeq) BrRR15; two-component response regulator ARR15 (A)	PREDICTED: two-component response regulator ARR15 isoform X1 [Brassica rapa]	RecName: Full=Two-component response regulator ARR15;	SubName: Full=Uncharacterized protein {ECO:0000313|EnsemblPlants:Bra003782.1-P};	GATA-4/5/6 transcription factors	GO:0005737,cytoplasm; GO:0005634,nucleus; GO:0000156,phosphorelay response regulator activity; GO:0009736,cytokinin-activated signaling pathway; GO:0006355,regulation of transcription, DNA-templated; GO:0009735,response to cytokinin; GO:0006351,transcription, DNA-templated	Response regulator receiver domain
gene-LOC103830683	175.73	79.89	60.79	105.47	0.07	0	0	0.0233333	12.1422	5535	2500	1966	2	0	0	7.97739e-24	3.38617e-22	up	NC_024801.2	21047543	21048350	+	LOC103830683	--	--	PREDICTED: germin-like protein subfamily T member 3 [Brassica rapa]	RecName: Full=Germin-like protein subfamily T member 3; Flags: Precursor;	SubName: Full=Uncharacterized protein {ECO:0000313|EnsemblPlants:Bra003784.1-P};	--	GO:0048046,apoplast; GO:0005618,cell wall; GO:0030145,manganese ion binding; GO:0045735,nutrient reservoir activity	Cupin domain
gene-LOC103830691	0.67	0.74	0.63	0.68	0.21	0.38	0.57	0.386667	0.814444	98	107	94	28	54	75	0.0147531	0.0404497	up	NC_024801.2	21088433	21092230	+	LOC103830691	--	K15777 4,5-DOPA dioxygenase extradiol [EC:1.13.11.-] | (RefSeq) uncharacterized protein LOC110630336 (A)	PREDICTED: mini zinc finger protein 1 [Brassica rapa]	RecName: Full=Mini zinc finger protein 1; Short=AtMIF1;	SubName: Full=Uncharacterized protein {ECO:0000313|EnsemblPlants:Bo6g086900.1};	--	GO:0005737,cytoplasm; GO:0005634,nucleus; GO:0003677,DNA binding; GO:0046872,metal ion binding; GO:0042803,protein homodimerization activity; GO:0007275,multicellular organism development; GO:0043392,negative regulation of DNA binding; GO:0045892,negative regulation of transcription, DNA-templated; GO:0009640,photomorphogenesis; GO:0048509,regulation of meristem development; GO:0009737,response t…	ZF-HD protein dimerisation region
gene-LOC103830693	3.1	4.27	1.54	2.97	13.71	3.91	7.43	8.35	-1.49131	216	296	110	875	267	468	0.00361566	0.0121021	down	NC_024801.2	21113166	21114955	-	LOC103830693	--	K15506 cytochrome P450 family 98 subfamily A polypeptide 8/9 [EC:1.14.13.-] | (RefSeq) cytochrome P450 98A8-like (A)	PREDICTED: cytochrome P450 98A8-like [Brassica rapa]	RecName: Full=Cytochrome P450 98A8; EC=1.14.-.-; AltName: Full=p-coumarate 3-hydroxylase;	SubName: Full=Uncharacterized protein {ECO:0000313|EnsemblPlants:Bra003795.1-P};	Cytochrome P450 CYP2 subfamily	GO:0016021,integral component of membrane; GO:0016020,membrane; GO:0072548,dicoumaroyl monocaffeoyl spermidine meta-hydroxylase activity; GO:0072551,diferuloyl mono-(hydroxyferuloyl) spermidine meta-hydroxylase activity; GO:0020037,heme binding; GO:0005506,iron ion binding; GO:0072549,monocoumaroyl dicaffeoyl spermidine meta-hydroxylase activity; GO:0072552,monoferuloyl di-(hydroxyferuloyl) sperm…	Cytochrome P450
gene-LOC103830698	1.21	1.16	1	1.12333	8.5	7.29	7.59	7.79333	-2.79445	75	72	64	484	444	426	3.60882e-29	2.13413e-27	down	NC_024801.2	21138156	21140452	+	LOC103830698	--	K10691 E3 ubiquitin-protein ligase UBR4 [EC:2.3.2.27] | (RefSeq) LOC109762802; auxin transport protein BIG (A)	PREDICTED: GDSL esterase/lipase At1g74460 [Brassica rapa]	RecName: Full=GDSL esterase/lipase At1g74460; EC=3.1.1.-; AltName: Full=Extracellular lipase At1g74460; Flags: Precursor;	SubName: Full=Uncharacterized protein {ECO:0000313|EnsemblPlants:Bra003799.1-P};	--	GO:0005576,extracellular region; GO:0016788,hydrolase activity, acting on ester bonds; GO:0016042,lipid catabolic process	GDSL-like Lipase/Acylhydrolase
gene-LOC103830699	8.03	10.86	10.01	9.63333	4.17	6.46	4.99	5.20667	0.887675	221	297	283	105	174	124	5.96886e-05	0.000314128	up	NC_024801.2	21140577	21141496	-	LOC103830699	--	--	PREDICTED: uncharacterized protein LOC103830699 [Brassica rapa]	--	SubName: Full=Uncharacterized protein {ECO:0000313|EnsemblPlants:Bra003800.1-P};	--	--	--
gene-LOC103830700	18.36	23.23	22.28	21.29	13.02	15.28	7.7	12	0.827142	1136	1428	1415	737	925	430	7.54316e-05	0.000388837	up	NC_024801.2	21145000	21149214	-	LOC103830700	--	K09422 transcription factor MYB, plant | (RefSeq) transcription factor MYB122-like (A)	PREDICTED: transcription factor MYB122-like [Brassica rapa]	RecName: Full=Transcription factor MYB46 {ECO:0000303|PubMed:11597504}; AltName: Full=Myb-related protein 46 {ECO:0000303|PubMed:11597504}; Short=AtMYB46 {ECO:0000303|PubMed:11597504};	SubName: Full=Uncharacterized protein {ECO:0000313|EnsemblPlants:Bra003801.1-P};	Transcription factor, Myb superfamily	GO:0005634,nucleus; GO:0003700,DNA-binding transcription factor activity; GO:0000981,DNA-binding transcription factor activity, RNA polymerase II-specific; GO:0043565,sequence-specific DNA binding; GO:0001135,RNA polymerase II transcription regulator recruiting activity; GO:0044212,transcription regulatory region DNA binding; GO:0030154,cell differentiation; GO:0050832,defense response to fungus;…	E10-like protein conserved region
gene-LOC103830702	0.23	0.35	0.56	0.38	0.99	0.76	1.11	0.953333	-1.32698	20	30	49	78	64	86	0.0154193	0.0419756	down	NC_024801.2	21158683	21161553	-	LOC103830702	--	K19090 CRISPR-associated protein Cas5t | (RefSeq) putative pentatricopeptide repeat-containing protein At3g05240 (A)	PREDICTED: putative pentatricopeptide repeat-containing protein At1g74400 [Brassica rapa]	RecName: Full=Putative pentatricopeptide repeat-containing protein At1g74400;	SubName: Full=Uncharacterized protein {ECO:0000313|EnsemblPlants:Bra003803.1-P};	FOG: PPR repeat	GO:0043231,intracellular membrane-bounded organelle; GO:0004519,endonuclease activity; GO:0003723,RNA binding; GO:0009451,RNA modification	Tetratricopeptide repeat
gene-LOC103830707	51.17	34.75	117.25	67.7233	8.99	25.75	29.83	21.5233	1.65375	6151	4150	14473	989	3030	3236	0.00650378	0.0201492	up	--	--	--	--	--	--	--
gene-LOC103830710	0.01	0.08	0	0.03	1.01	0.89	0.35	0.75	-4.64386	1	6	0	67	63	23	3.78135e-06	2.50388e-05	down	NC_024801.2	21179868	21181917	-	LOC103830710	--	K09506 DnaJ homolog subfamily A member 5 | (RefSeq) DNAJ protein JJJ1 homolog (A)	PREDICTED: DNAJ protein JJJ1 homolog [Brassica rapa]	RecName: Full=DNAJ protein JJJ1 homolog {ECO:0000305}; Short=AtJJJ1 {ECO:0000305};	SubName: Full=Uncharacterized protein {ECO:0000313|EnsemblPlants:Bra003810.1-P};	Molecular chaperone (DnaJ superfamily)	GO:0005634,nucleus; GO:0003676,nucleic acid binding; GO:0008270,zinc ion binding	C2H2 type zinc-finger (2 copies)
gene-LOC103830721	0.37	0.45	0.71	0.51	0.05	0.08	0.2	0.11	2.21299	25	30	49	3	5	12	0.000960277	0.00379761	up	NC_024801.2	21219465	21221867	+	LOC103830721	--	K01757 strictosidine synthase [EC:4.3.3.2] | (RefSeq) protein STRICTOSIDINE SYNTHASE-LIKE 12-like (A)	PREDICTED: protein STRICTOSIDINE SYNTHASE-LIKE 12-like [Brassica rapa]	RecName: Full=Protein STRICTOSIDINE SYNTHASE-LIKE 12 {ECO:0000303|PubMed:10777701}; Short=AtSSL12 {ECO:0000303|PubMed:10777701}; EC=4.3.3.2; AltName: Full=Strictosidine synthase 1; Short=SS-1; AltName: Full=Strictosidine synthase 13 {ECO:0000303|PubMed:19121120}; Short=AtSS13 {ECO:0000303|PubMed:19121120}; Flags: Precursor;	SubName: Full=Uncharacterized protein {ECO:0000313|EnsemblPlants:Bra003820.1-P};	Predicted alkaloid synthase/Surface mucin Hemomucin	GO:0005783,endoplasmic reticulum; GO:0005794,Golgi apparatus; GO:0005886,plasma membrane; GO:0009506,plasmodesma; GO:0005774,vacuolar membrane; GO:0005773,vacuole; GO:0016788,hydrolase activity, acting on ester bonds; GO:0016829,lyase activity; GO:0009820,alkaloid metabolic process; GO:0009058,biosynthetic process; GO:0051365,cellular response to potassium ion starvation; GO:0009753,response to j…	NHL repeat
gene-LOC103830724	5.48	5.08	3.91	4.82333	1.3	0.93	0.79	1.00667	2.26044	1002	923	734	218	166	130	8.14633e-23	3.19698e-21	up	NC_024801.2	21228541	21233312	-	LOC103830724	--	K23260 scopoletin glucosyltransferase [EC:2.4.1.128] | (RefSeq) scopoletin glucosyltransferase (A)	PREDICTED: UDP-glycosyltransferase 89B1 [Brassica rapa]	RecName: Full=UDP-glycosyltransferase 89B1; EC=2.4.1.-; AltName: Full=Flavonol 3-O-glucosyltransferase UGT89B1; EC=2.4.1.91; AltName: Full=Flavonol 7-O-glucosyltransferase UGT89B1;	SubName: Full=Uncharacterized protein {ECO:0000313|EnsemblPlants:Bra003824.1-P};	UDP-glucuronosyl and UDP-glucosyl transferase	GO:0043231,intracellular membrane-bounded organelle; GO:0102360,daphnetin 3-O-glucosyltransferase activity; GO:0047893,flavonol 3-O-glucosyltransferase activity; GO:0102425,myricetin 3-O-glucosyltransferase activity; GO:0080043,quercetin 3-O-glucosyltransferase activity; GO:0080046,quercetin 4'-O-glucosyltransferase activity; GO:0080044,quercetin 7-O-glucosyltransferase activity; GO:0035251,UDP-g…	UDP-glucoronosyl and UDP-glucosyl transferase
gene-LOC103830730	0.21	0.16	0.26	0.21	0.72	0.35	0.83	0.633333	-1.59258	49	36	63	152	80	174	0.00113332	0.00439789	down	NC_024801.2	21248146	21256256	+	LOC103830730	--	K21989 calcium permeable stress-gated cation channel | (RefSeq) CSC1-like protein RXW8 (A)	PREDICTED: protein SAR DEFICIENT 1-like isoform X1 [Brassica rapa]	RecName: Full=Protein SAR DEFICIENT 1 {ECO:0000303|PubMed:20921422};	SubName: Full=Uncharacterized protein {ECO:0000313|EnsemblPlants:Bo6g087500.1};	--	GO:0005634,nucleus; GO:0003700,DNA-binding transcription factor activity; GO:0043565,sequence-specific DNA binding; GO:0071219,cellular response to molecule of bacterial origin; GO:0042742,defense response to bacterium; GO:0002229,defense response to oomycetes; GO:0009626,plant-type hypersensitive response; GO:1900426,positive regulation of defense response to bacterium; GO:0080142,regulation of …	Calmodulin binding protein-like
gene-LOC103830744	172.41	150.84	125.13	149.46	50.39	38.65	29.34	39.46	1.9213	12964	11269	9661	3466	2844	1991	4.02263e-21	1.40275e-19	up	NC_024801.2	21307561	21312657	-	LOC103830744	--	K05929 phosphoethanolamine N-methyltransferase [EC:2.1.1.103] | (RefSeq) phosphoethanolamine N-methyltransferase 3 (A)	phosphoethanolamine n-methyltransferase 1 [Quercus suber]	RecName: Full=Phosphoethanolamine N-methyltransferase 3; EC=2.1.1.103;	SubName: Full=Uncharacterized protein {ECO:0000313|EnsemblPlants:Bra003840.1-P};	SAM-dependent methyltransferases	GO:0005737,cytoplasm; GO:0000234,phosphoethanolamine N-methyltransferase activity; GO:0008757,S-adenosylmethionine-dependent methyltransferase activity; GO:0032259,methylation; GO:0006656,phosphatidylcholine biosynthetic process	ubiE/COQ5 methyltransferase family
gene-LOC103830752	3.29	3.14	2.49	2.97333	1.84	1.74	1.18	1.58667	0.906082	567	537	441	290	294	183	7.5777e-06	4.72777e-05	up	NC_024801.2	21340252	21345501	+	LOC103830752	--	K00695 sucrose synthase [EC:2.4.1.13] | (RefSeq) sucrose synthase 6-like (A)	PREDICTED: sucrose synthase 6-like [Brassica rapa]	RecName: Full=Sucrose synthase 6; Short=AtSUS6; EC=2.4.1.13; AltName: Full=Sucrose-UDP glucosyltransferase 6;	RecName: Full=Sucrose synthase {ECO:0000256|RuleBase:RU280817}; EC=2.4.1.13 {ECO:0000256|RuleBase:RU280817};	Glycosyltransferase	GO:0005618,cell wall; GO:0005576,extracellular region; GO:0016157,sucrose synthase activity; GO:0080165,callose deposition in phloem sieve plate; GO:0005985,sucrose metabolic process	Glycosyl transferases group 1
gene-LOC103830760	2.56	3.76	9.86	5.39333	0.57	0.18	0.06	0.27	4.32015	89	130	352	18	6	2	1.97613e-11	2.76217e-10	up	NC_024801.2	21367896	21368787	+	LOC103830760	--	--	PREDICTED: trypsin inhibitor BvTI-like [Brassica rapa]	RecName: Full=Kunitz trypsin inhibitor 1 {ECO:0000303|PubMed:19825555}; Short=AtKTI1 {ECO:0000303|PubMed:19825555}; AltName: Full=Trypsin protease inhibitor {ECO:0000303|PubMed:16236154}; Flags: Precursor;	SubName: Full=Uncharacterized protein {ECO:0000313|EnsemblPlants:Bra003850.1-P};	--	GO:0005739,mitochondrion; GO:0015066,alpha-amylase inhibitor activity; GO:0004866,endopeptidase inhibitor activity; GO:0004867,serine-type endopeptidase inhibitor activity; GO:0042742,defense response to bacterium; GO:0012501,programmed cell death; GO:0042542,response to hydrogen peroxide; GO:0009625,response to insect; GO:0002237,response to molecule of bacterial origin; GO:0002238,response to m…	Trypsin and protease inhibitor
gene-LOC103830774	0	0.02	0	0.00666667	0.12	0.19	0.34	0.216667	-5.02237	0	4	0	26	46	75	1.12452e-06	8.16664e-06	down	NC_024801.2	21441530	21447877	-	LOC103830774	--	K13459 disease resistance protein RPS2 | (RefSeq) probable disease resistance protein At1g52660 (A)	PREDICTED: TMV resistance protein N-like [Brassica rapa]	RecName: Full=Toll/interleukin-1 receptor-like protein; Short=AtTIR;	SubName: Full=BnaC06g23910D protein {ECO:0000313|EMBL:CDY11139.1};	--	GO:0005737,cytoplasm; GO:0009506,plasmodesma; GO:0006952,defense response; GO:0007165,signal transduction	--
gene-LOC103830775	1.33	1.11	1.18	1.20667	9.72	9.11	11.91	10.2467	-3.08606	94	78	86	630	632	762	3.27985e-39	3.08984e-37	down	NC_024801.2	21448110	21450296	-	LOC103830775	--	K22038 volume-regulated anion channel | (RefSeq) disease resistance-like protein CSA1 (A)	PREDICTED: TMV resistance protein N-like [Brassica rapa]	RecName: Full=Toll/interleukin-1 receptor-like protein; Short=AtTIR;	SubName: Full=Uncharacterized protein {ECO:0000313|EnsemblPlants:Bra003864.1-P};	--	GO:0005737,cytoplasm; GO:0009506,plasmodesma; GO:0006952,defense response; GO:0007165,signal transduction	--
gene-LOC103830777	1.39	1.17	1.31	1.29	2.7	3.85	4.21	3.58667	-1.47527	93	78	90	166	253	255	8.332e-06	5.16003e-05	down	NC_024801.2	21456021	21458023	-	LOC103830777	--	K14497 protein phosphatase 2C [EC:3.1.3.16] | (RefSeq) uncharacterized protein LOC106307581 (A)	PREDICTED: probable disease resistance protein RPP1 [Brassica rapa]	RecName: Full=Disease resistance protein CHS1 {ECO:0000303|PubMed:16667557}; AltName: Full=Protein CHILLING SENSITIVE 1 {ECO:0000303|PubMed:16667557};	SubName: Full=Uncharacterized protein {ECO:0000313|EnsemblPlants:Bra003866.1-P};	--	GO:0005737,cytoplasm; GO:0005634,nucleus; GO:0043531,ADP binding; GO:0046713,borate transport; GO:0006952,defense response; GO:0007165,signal transduction	--
gene-LOC103830780	0.25	0.24	0.4	0.296667	0.55	0.66	0.94	0.716667	-1.27246	40	38	66	80	103	135	0.00839655	0.0250932	down	NC_024801.2	21469673	21473767	-	LOC103830780	--	K15121 solute carrier family 25, member 44 | (RefSeq) solute carrier family 25 member 44-like (A)	PREDICTED: solute carrier family 25 member 44-like [Brassica rapa]	RecName: Full=Probable S-adenosylmethionine carrier 2, chloroplastic; Flags: Precursor;	SubName: Full=Uncharacterized protein {ECO:0000313|EnsemblPlants:Bra003868.1-P};	Predicted mitochondrial carrier protein	GO:0009941,chloroplast envelope; GO:0031969,chloroplast membrane; GO:0016021,integral component of membrane; GO:0005743,mitochondrial inner membrane; GO:0000095,S-adenosyl-L-methionine transmembrane transporter activity; GO:0006839,mitochondrial transport	Mitochondrial carrier protein
gene-LOC103830784	0.33	0.49	0.2	0.34	0.03	0.09	0.03	0.05	2.76553	25	37	16	2	7	2	0.000804307	0.00324686	up	NC_024801.2	21499907	21502181	-	LOC103830784	--	K22369 epoxide hydrolase 4 [EC:3.3.-.-] | (RefSeq) uncharacterized protein LOC104235966 (A)	PREDICTED: uncharacterized protein LOC103830784 [Brassica rapa]	--	SubName: Full=Uncharacterized protein {ECO:0000313|EnsemblPlants:Bra003873.1-P};	Predicted hydrolase/acyltransferase (alpha/beta hydrolase superfamily)	GO:0016021,integral component of membrane	Serine aminopeptidase, S33
gene-LOC103830785	17.48	17.82	16.66	17.32	61.93	44.97	21.08	42.66	-1.30045	556	563	544	1802	1400	605	0.0007428	0.00302302	down	NC_024801.2	21502427	21503242	+	LOC103830785	--	--	PREDICTED: germin-like protein 1 [Brassica rapa]	RecName: Full=Germin-like protein 1; Flags: Precursor;	SubName: Full=Uncharacterized protein {ECO:0000313|EnsemblPlants:Bra003874.1-P};	--	GO:0048046,apoplast; GO:0030145,manganese ion binding; GO:0045735,nutrient reservoir activity	Cupin domain
[truncated: 32,753 more rows]

## Sheet: Supplementary Table S3
Supplementary Table S3. Primer sequences of the genes used for qRT-PCR
Gene ID	FORWARD PRIMER1 (5'-3')	REVERSE PRIMER1 (5'-3')
transcript/1170	GCAGGTTCAATCCCAGCTTA	GCCAGTCATTCAAGCAAACA
transcript/1050	ACGTTTGAGAGAAGCCGAAA	AGCCTCAATGGTAGGCTCAA
transcript/1393	TTAAAATGGCTATGGCGAGG	TCTCAGCCTCATTCCGAAGT
transcript/1413	AGGCAGATATTCATCCCCAG	CTCAGAGCAGATGGGGAAAG
[truncated: 7 more rows]

## Sheet: Supplementary Table S4
Supplementary Table S4. Description of differentially expressed TFs in male sterile and fertile lines before and after the stamen maturity
[truncated: 596 more rows]

[truncated: 4 more sheets: Supplementary Table S5, Supplementary Table S6, Supplementary Table S7, Supplementary Table S8]
